# Supplementary material for: Molecular basis and design principles of switchable front-rear polarity and directional migration in Myxococcus xanthus
Source: Nat Commun. 2023 Jul 8;14:4056. doi: 10.1038/s41467-023-39773-y (PMC10329633; doi:10.1038/s41467-023-39773-y)
Supplement: Supplementary file 4 — Source Data [file 41467_2023_39773_MOESM4_ESM.xlsx]

## Sheet: Read me
Source Data
Source data for each relevant figure presented in independent tabs .

## Sheet: Fig. 1c
MglA-mVenus						mglA-mVenus ΔmglC						mglB-mCherry						mglB-mCherry ΔmglC						romR-mCherry						romR-mCherry ΔmglC
Cell number	Frame	Pole 1	Pole 2	Total cell Fluoresc.		Cell number	Frame	Pole 1	Pole 2	Total cell Fluoresc.		Cell number	Frame	Pole 1	Pole 2	Total cell Fluoresc.		Cell number	Frame	Pole 1	Pole 2	Total cell Fluoresc.		Cell number	Frame	Pole 1	Pole 2	Total cell Fluoresc.		Cell number	Frame	Pole 1	Pole 2	Total cell Fluoresc.
1	1	31743	18188	2152600		1	1	18546	0	1455300		5	1	41898	39269	635210		20	1	94497	0	3326500		31	1	142560	112440	709210		1	1	456950	0	2747000
2	1	20209	9778.9	1247800		2	1	0	0	1484500		10	1	42597	32795	933050		30	1	77825	12584	4760100		78	1	199250	30653	822230		2	1	621770	84339	1825200
3	1	37692	0	1244400		3	1	10838	0	1830600		11	1	52203	23055	1098200		37	1	87596	0	2447600		197	1	216700	52971	1528600		3	1	473200	257800	3312000
4	1	22102	0	1476300		4	1	0	0	1860900		12	1	43873	9480.1	738790		47	1	25888	0	4531400		198	1	114790	95866	534440		5	1	435840	258220	2491200
5	1	10455	4653.3	1062100		5	1	0	0	1833800		13	1	85033	68216	953260		51	1	80643	0	3965500		199	1	178130	137920	796060		6	1	227620	175790	1949800
6	1	12252	0	1410300		7	1	0	0	2682900		14	1	114460	71314	1556000		53	1	36790	23750	3563400		200	1	230480	54821	1036300		8	1	454400	132760	2958900
7	1	14592	0	1296000		8	1	9661.8	0	1819100		15	1	51130	21339	1121700		58	1	87728	0	2458500		201	1	102000	29991	583250		9	1	492950	203290	3452300
9	1	9069.9	0	897950		10	1	16451	0	1965100		16	1	53921	14514	908650		75	1	95652	48116	4544800		202	1	144250	59578	765140		11	1	255070	179640	3823400
10	1	17377	0	1079300		11	1	0	0	2304600		23	1	16763	0	1666900		77	1	0	0	4730500		203	1	100340	13342	713840		40	1	292440	148880	3918400
12	1	9898.4	0	1331300		12	1	0	0	1697400		29	1	74854	59872	1118300		86	1	78647	75368	3777000		205	1	81098	35223	802290		41	1	215550	184590	2688300
14	1	5549.8	0	2074500		13	1	9018.8	0	1760400		31	1	17808	11777	542330		100	1	0	0	3597100		206	1	96800	74853	462690		42	1	293760	77282	4582000
15	1	35943	25089	1894700		14	1	6365.8	4533.4	1666100		32	1	55641	43829	1017000		102	1	34996	0	3322500		207	1	134500	98626	991230		43	1	446330	130720	3684500
16	1	27471	13252	1614200		15	1	13494	0	1544700		36	1	64569	0	600300		104	1	78459	41938	4415300		208	1	162270	0	1165000		1	2	420090	153290	1976300
17	1	9328.4	8553.6	1644900		16	1	0	0	2707300		37	1	68124	67995	1071400		111	1	65664	19260	3301900		209	1	72743	29592	615140		2	2	590660	149740	2414900
18	1	39881	6717.8	2018000		17	1	11497	0	1344200		39	1	79138	59118	1579600		120	1	47120	0	1954600		2	2	109070	19655	514260		3	2	567890	256840	3365200
19	1	13084	10135	1394300		44	1	0	0	3078300		43	1	28002	20570	1591200		121	1	61127	29143	3293100		4	2	91593	18157	541650		4	2	448940	163760	1862500
20	1	0	0	1019100		45	1	14579	0	1980800		257	1	69037	20551	878970		122	1	103470	0	3338100		6	2	148060	58622	597540		7	2	519410	142120	3103600
21	1	65671	16504	1756000		46	1	17990	0	2190900		256	1	48512	40683	785650		130	1	11954	0	4646400		8	2	166680	33264	778750		8	2	260800	221720	3105600
22	1	12675	9257.4	1749100		1	2	0	0	1135500		258	1	49962	30145	1984300		132	1	0	0	1754300		9	2	113890	37579	511900		9	2	368430	268960	2272200
25	1	4309.8	0	737570		2	2	0	0	2306100		259	1	58520	12444	1112800		133	1	106140	0	2986300		11	2	142410	133670	743460		11	2	496560	287780	3870200
26	1	31824	0	972850		3	2	19279	0	1329600		260	1	70222	21829	1005000		136	1	46229	0	3822600		13	2	246200	29388	947960		12	2	331060	173880	2595900
27	1	50338	23050	1729200		4	2	11853	7996.3	2134700		261	1	60173	32695	791990		192	1	81046	0	4442100		25	2	144560	29478	702910		14	2	329300	274470	4302600
28	1	19648	16812	1413500		5	2	0	0	2474200		262	1	53187	9309.3	927180		193	1	111550	46560	4269600		29	2	116390	71960	821000		15	2	497130	119600	2358300
29	1	0	0	957100		6	2	9152.3	0	2737300		263	1	53236	47474	1125200		194	1	44492	0	6854000		211	2	174550	80296	932990		16	2	413760	204360	2193000
30	1	32105	4985.1	990840		7	2	6226.5	0	1408400		264	1	26068	13801	883690		195	1	69441	37970	4227600		68	3	132830	43688	506240		44	2	170270	59431	4919600
31	1	18712	12867	770090		10	2	0	0	2124200		265	1	41140	0	841720		196	1	16225	0	6063000		95	3	112210	26505	483150		2	3	526720	170440	3375700
3	2	16214	7873.6	1857500		13	2	0	0	1753600		266	1	68498	61344	1063800		197	1	70687	22002	3531700		154	3	144420	61417	664570		3	3	393740	350740	3461200
25	2	38556	8500	1780800		17	2	0	0	1775600		267	1	69767	38644	1128800		198	1	79088	0	3282500		212	3	135470	45817	627970		4	3	529550	46684	4184600
32	2	12704	0	2344900		18	2	0	0	2467000		268	1	55132	26547	1577300		11	2	79375	0	4205300		215	3	88166	5976.7	413670		5	3	599240	292950	2941200
42	2	15412	8702	1683400		20	2	0	0	2671200		269	1	106140	13326	1449700		21	2	43183	39494	2977900		220	3	145930	23142	599240		6	3	584790	120660	2980200
48	2	8649	0	1785500		21	2	0	0	2246700		270	1	76175	54245	1182400		25	2	96153	0	3953300		222	3	123410	0	678610		8	3	432490	325900	4514100
54	2	17877	0	1662300		22	2	0	0	1190200		271	1	36892	0	860650		29	2	128070	0	4606300		223	3	120680	48751	572530		9	3	374180	168950	4596900
57	2	16466	0	1944000		23	2	0	0	2133200		272	1	59862	10757	824810		35	2	132390	13121	3760500		225	3	138620	42477	848730		10	3	398860	263510	3067600
69	2	16367	0	1448500		26	2	0	0	1982500		273	1	31444	28253	766990		36	2	129960	0	3925800		226	3	149920	32682	717840		12	3	360820	283270	3305100
70	2	40593	22727	2050900		47	2	6520.5	0	3149200		274	1	56303	53492	1643000		41	2	55510	0	5049100		228	3	93831	30317	684220		13	3	487850	149570	2516900
72	2	25631	9780	1979600		48	2	0	0	1826400		275	1	26351	7994.7	807310		44	2	102390	0	6216700		229	3	174560	62352	694520		15	3	198560	109120	3142200
81	2	11950	0	1959000		49	2	22732	10274	2481700		12	2	41972	31197	945440		47	2	0	0	2930200		230	3	160260	17820	697670		18	3	375590	374110	3971000
83	2	10841	0	1367200		50	2	0	0	2465900		24	2	22895	10400	1034900		63	2	14947	10408	2575600		231	3	103420	53688	538100		19	3	344870	226790	2960900
87	2	15378	0	2474400		51	2	6989.5	0	2240200		30	2	59296	37995	1074300		68	2	99297	0	3617900		233	3	160340	27647	757040		20	3	506900	407640	3794500
94	2	23582	5958.3	1631500		52	2	29119	10159	3244700		33	2	43808	12831	938340		89	2	101180	0	3924100		24	4	89541	30023	1474900		24	3	454350	58975	3253600
98	2	14991	0	1298300		53	2	82251	0	3031300		36	2	75589	35042	1436000		101	2	36066	0	4249000		31	4	77720	21323	350330		25	3	437350	243270	2787200
99	2	0	0	1527000		54	2	9406.3	0	2317500		50	2	110960	34871	559780		106	2	94039	43299	3712400		33	4	88215	24095	505410		26	3	457980	317920	3532700
162	2	17417	9350.3	1209100		1	3	0	0	1758900		66	2	45473	12505	802520		109	2	0	0	5678900		36	4	244600	105590	1163900		29	3	482320	219330	2083400
161	2	19698	17896	1216600		2	3	0	0	1644500		82	2	74324	0	705220		117	2	117030	0	2705100		44	4	151570	47881	734190		30	3	943450	876060	7047400
164	2	23674	22231	1244700		3	3	25823	0	1557600		87	2	53364	20178	987750		118	2	16251	0	2412000		153	4	268840	70892	1106000		31	3	449020	203050	3162000
163	2	24301	10484	1815300		4	3	0	0	1665600		96	2	63394	24117	857220		122	2	85517	37578	4971200		234	4	135870	39766	704190		32	3	342580	230680	3802700
1	3	27862	0	1650800		5	3	0	0	1623800		97	2	40146	29254	814280		125	2	0	0	4180100		235	4	127390	42297	798790		33	3	381440	111210	3121300
2	3	27484	4824.2	2113000		6	3	17869	0	1737200		117	2	58034	26451	834450		132	2	47302	0	5481500		236	4	131900	30060	677860		34	3	322620	147380	2277500
3	3	34167	33803	2172200		7	3	15592	11373	2397600		119	2	32524	9022.5	1009100		199	2	71454	45134	3463200		237	4	110970	30909	409010		36	3	338410	15208	7544100
4	3	30909	12163	2304500		9	3	23085	0	1670600		131	2	59895	20683	1173000		200	2	109630	0	3537900		238	4	213350	26908	863520		45	3	230790	137850	3278700
5	3	34438	20902	1995900		10	3	26584	0	1668400		134	2	48470	0	909810		202	2	79754	50074	4665100		239	4	234770	121510	927780		46	3	405660	167440	2563400
6	3	8045.5	0	1754500		11	3	0	0	2013700		141	2	69308	59193	809070		201	2	59157	15199	3140400		240	4	137260	94280	1074800		47	3	202620	77437	3458800
7	3	29495	28905	3301400		12	3	0	0	2880600		143	2	84094	24715	1161700		20	3	19217	0	3807700		241	4	180990	67292	1015000		48	3	334240	158640	3517800
8	3	13405	4544.2	2826200		13	3	0	0	1332000		156	2	61375	39192	1186700		21	3	25469	0	2890700		242	4	127230	40270	785300		50	3	412670	0	2019700
9	3	30500	18436	2095900		14	3	13239	0	2932200		165	2	59949	13423	1081000		32	3	123080	0	4828100		243	4	96009	34667	420070		49	3	404560	0	2211300
10	3	0	0	1496800		16	3	14819	0	1659800		188	2	8575.1	8555.5	1216300		35	3	57652	0	4040200		244	4	163480	41587	653170		51	3	250940	134780	3872700
13	3	9039.4	0	1207000		18	3	0	0	1723200		191	2	43708	0	985230		36	3	112000	52953	5569300		246	4	121520	14778	560230		52	3	373270	257460	2996800
14	3	36461	8613.4	2372500		19	3	0	0	2037600		197	2	51170	28925	845500		38	3	15958	0	3005400		247	4	140580	34271	572290		53	3	457920	236100	5669900
15	3	31298	17628	1909300		20	3	0	0	1309700		200	2	33630	14133	959430		56	3	52082	0	4151300		19	5	250500	138560	932840		54	3	282680	41784	3293800
17	3	15880	14189	2790300		22	3	0	0	1922300		276	2	69158	6899.6	1058700		57	3	9587.2	0	3467800		248	5	109370	17830	440590		55	3	111490	0	6062500
19	3	22876	0	1298000		23	3	0	0	2052300		277	2	139700	59799	919870		62	3	64344	0	2857100		9	6	169840	80517	727050		56	3	318110	290080	4566200
132	3	71335	26613	2435700		24	3	7589.5	7469.5	1795800		278	2	107790	14544	889990		75	3	34493	28003	3092600		23	6	216590	24939	856460		57	3	317830	128430	3523700
12	4	14313	7630.6	1319800		55	3	17263	0	2341800		279	2	53670	53269	1129300		76	3	39640	0	3203800		33	6	81114	50154	681200		58	3	193320	0	3333500
17	4	33174	32313	2295800		56	3	12864	0	2653500		280	2	76236	36653	1154600		77	3	60995	45937	4889400		63	6	155570	49083	597440		6	4	514550	217240	4405600
19	4	31918	0	1459800		57	3	13386	0	2761500		281	2	61060	56337	997870		82	3	25167	13072	3083200		67	6	166100	35896	647400		8	4	668510	151820	4597700
22	4	109530	35173	2491900		58	3	0	0	1649800		301	2	62451	22983	692250		86	3	0	0	4132300		85	6	123030	12351	497780		12	4	463870	205360	4786500
23	4	34669	14068	2324900		1	4	8305	0	2770200		302	2	37429	18863	999420		94	3	56864	21651	4417000		89	6	154290	33552	680390		13	4	372940	271350	3253700
26	4	44561	37935	1999400		2	4	0	0	2210400		303	2	51615	28161	1298000		105	3	68307	37459	4761400		100	6	156740	41690	799830		14	4	317180	286040	4146400
29	4	7718.6	0	1725800		3	4	14522	0	1420700		304	2	16686	0	879340		110	3	72329	0	3362500		107	6	205380	78498	916760		15	4	249990	63601	888280
33	4	33213	26742	1606700		4	4	11358	9161	3492100		305	2	54498	35540	941030		111	3	84408	0	2719000		115	6	133460	55269	513900		18	4	343810	178770	2962500
34	4	40234	31846	1735100		5	4	0	0	1747200		306	2	62461	30063	878480		119	3	27381	24727	6099900		249	6	157970	26621	631590		38	4	469280	171870	4733800
35	4	6382.6	0	1523900		6	4	0	0	1970000		307	2	50442	8702.5	1107300		121	3	0	0	4904300		250	6	95139	13677	375450		59	4	674340	114000	5991300
42	4	26972	26239	2215800		7	4	0	0	1978300		308	2	60887	44007	1083900		126	3	33155	0	1947400		251	6	149170	13825	670590		60	4	550580	80827	4099200
47	4	21222	19102	2204000		8	4	19017	0	1951000		309	2	66773	61219	1075900		133	3	57259	37788	3662800		252	6	118380	110020	707100		61	4	265630	116440	4152500
56	4	91804	40305	1627200		10	4	0	0	1917100		310	2	61914	24834	704760		138	3	0	0	2285800		253	6	78023	49065	713320		62	4	286130	0	3364200
62	4	35077	32575	2645200		11	4	0	0	3156500		311	2	83329	17271	1068100		203	3	82644	12459	3560000		254	6	137720	31284	668220		63	4	173280	75233	7549100
74	4	36565	22066	1939100		12	4	0	0	2522900		312	2	126040	33862	1228700		204	3	59132	0	4379400		255	6	167840	49607	920030		64	4	451350	237250	4587200
79	4	26643	18732	1911700		13	4	0	0	2545000		313	2	87547	50742	1294000		205	3	94216	0	4025900		256	6	190110	50353	894500		65	4	457810	196270	5781100
81	4	18302	16600	2582400		14	4	0	0	1987200		314	2	28389	26360	1024400		206	3	65242	0	4840900		258	7	118150	89952	671700		66	4	191280	144990	6085500
93	4	35180	0	1463200		15	4	0	0	1785500		315	2	33407	0	1063400		207	3	79994	0	4630600		260	7	141900	11065	765630		67	4	571970	75847	3455200
94	4	34857	27008	2415000		16	4	0	0	1793900		316	2	57881	8211.1	1053800		208	3	43795	20485	3296400		261	8	147220	145830	763210		68	4	364950	51102	5580500
95	4	0	0	1944900		17	4	0	0	3001500		317	2	111820	44236	1399300		209	3	21585	0	3820100		40	9	132800	34044	565320		69	4	517650	27180	4089200
101	4	22810	11445	1521700		18	4	0	0	1877500		318	2	26045	17863	794170		210	3	52267	0	5039200		42	9	141990	32389	597320		70	4	426450	170480	7630100
108	4	5727.6	4244.7	1323900		20	4	8148.2	0	1905100		319	2	56257	14232	1089300		211	3	234140	23365	4034300		53	9	284790	54715	1150700		1	5	641060	313360	2474000
110	4	19672	0	1146900		21	4	0	0	1456000		51	3	51484	21781	1461500		212	3	69799	0	6383900		264	9	198670	8550.3	1038700		2	5	311580	212960	2811500
111	4	14365	12242	1823700		22	4	27843	16516	3904500		62	3	79989	35371	1337000		213	3	67957	21702	4441100		265	9	302910	117430	1228900		5	5	452940	411200	2968000
112	4	39757	35487	1789600		23	4	0	0	1797500		70	3	45444	10287	658590		214	3	137900	52910	4443100		266	9	188600	62170	953710		6	5	757840	12812	2613300
116	4	9422.4	8811.4	1745800		24	4	0	0	2820100		71	3	32809	0	1063400		215	3	128620	0	2962800		267	9	94404	25852	473780		7	5	288850	271450	3274900
118	4	11195	0	2123500		25	4	0	0	1788000		78	3	75004	29918	1258400		216	3	135870	0	3800100		268	9	125750	77607	558790		8	5	597360	54624	2556600
168	4	53263	8147.5	1638900		26	4	0	0	1962400		230	3	82698	40995	1424600		21	4	52810	43121	3487900		269	9	75926	22890	558010		9	5	498940	162840	3044100
167	4	58893	19946	2266800		27	4	12034	0	1708500		320	3	52973	43929	1299300		26	4	22344	10999	5000300		11	10	307770	15037	1545600		10	5	521580	101820	2340400
1	5	37096	26399	2600000		1	5	0	0	1833300		321	3	52282	41770	1021300		30	4	52543	51070	4044300		20	10	165610	23812	644320		13	5	476810	474890	3051000
2	5	15480	12113	2165200		2	5	0	0	1462600		322	3	66548	21775	1301500		37	4	90868	0	4540700		10	11	67318	65917	389630		14	5	277820	182920	2767900
3	5	36850	4457.1	2511600		3	5	26833	0	2397700		323	3	60056	57759	1013400		47	4	81105	0	3273100		63	12	143110	109060	1049800		16	5	431480	137720	3015900
4	5	7948.3	0	1364100		4	5	9462	0	1630300		324	3	64495	24780	1422600		51	4	63868	0	3046000		79	12	115760	87046	489170		17	5	423710	217020	1792500
5	5	13971	13743	2090900		5	5	0	0	2006500		325	3	33403	29810	955170		62	4	62024	0	4223700		270	12	131620	125020	733690		18	5	404250	140540	3448400
7	5	16838	0	1380000		6	5	41258	9174	5277000		326	3	70697	19948	1774800		76	4	117110	0	3240000		271	12	138620	69160	487480		19	5	487110	164790	4568200
8	5	68892	7016.8	1665600		8	5	9210	0	2763900		327	3	74979	6530.6	942980		77	4	72773	0	5096400		272	12	114340	83826	579150		20	5	492250	403400	2253700
9	5	0	0	1544900		10	5	0	0	2517400		328	3	88488	15973	1160700		85	4	180240	0	4859200		274	12	121100	29301	926620		71	5	339780	173110	3928700
10	5	20334	16507	1806000		11	5	6788	0	2367900		329	3	84980	70598	823300		107	4	78109	0	2726900		275	12	153340	65146	874150		72	5	433320	239380	4513300
11	5	23172	21634	2787500		12	5	0	0	1792900		330	3	62647	56071	1019500		108	4	23149	0	3313600		276	12	125760	72456	741090		73	5	661560	556170	5027500
12	5	5659.8	0	1144500		13	5	0	0	1777500		331	3	48775	22894	911100		116	4	59471	0	3799100		277	12	144390	34462	648510		74	5	733150	442530	3916200
13	5	0	0	1711000		15	5	5971	0	1709600		332	3	58713	57651	1049700		119	4	0	0	3694400		278	12	84715	22252	373500		75	5	688050	259600	5670300
14	5	31059	0	2606300		18	5	15374	0	2318100		333	3	58683	5272.5	755380		120	4	99301	18518	3239400		279	12	87532	63973	785580		1	6	307350	120980	3363500
15	5	11671	0	1278600		19	5	0	0	1637000		334	3	109410	23380	679730		123	4	50403	0	2844100		280	12	142680	27931	660330		2	6	0	0	4252500
16	5	13255	8683.6	1919200		22	5	0	0	2670000		335	3	89729	31069	919500		125	4	56184	18532	2285600		282	13	205860	98401	856090		3	6	545110	122680	2976700
17	5	27017	21332	1964900		24	5	7630	0	1738600		336	3	93343	58307	1263000		127	4	101710	8762.8	3790500		284	13	145300	34808	592820		4	6	725580	362450	4372000
18	5	21969	5345.1	2778000		26	5	8499	0	1755700		337	3	89523	34587	1078000		136	4	73266	38748	3049800		285	13	154130	35069	578280		5	6	730250	396990	4024500
19	5	15280	0	1505700		27	5	7412	0	1502900		20	4	100960	66560	1159600		137	4	125880	0	2579100		286	13	162400	60675	624250		6	6	479970	108380	2308500
20	5	17122	10288	1684800		30	5	0	0	2361100		26	4	171120	55963	1329400		141	4	33012	0	4285600		287	13	169540	73269	979350		7	6	279370	261870	5601200
21	5	3689.1	0	2067000		31	5	0	0	1516900		32	4	69278	38468	1066700		167	4	0	0	-8564.1		288	13	72794	21859	333810		8	6	292670	183660	1748400
23	5	9188.3	0	1344000		32	5	0	0	1499600		35	4	24326	15860	593770		166	4	0	0	-33995		289	13	125110	33718	617890		10	6	541390	516130	3347800
24	5	4658.1	0	2217600		33	5	17698	0	2383300		52	4	74343	31254	1174800		217	4	18379	0	3827100		290	13	83513	25692	625410		12	6	631900	34888	3917600
25	5	7431.6	5194.8	1834000		34	5	0	0	1783100		57	4	34532	15424	868530		218	4	97089	0	4175800		291	13	133750	21016	750070		13	6	450090	229090	3298200
1	6	0	0	1444000		35	5	0	0	2903000		63	4	13763	9599.4	640990		219	4	82734	16299	5012700		293	13	172010	151660	1174800		17	6	377210	182160	3740300
4	6	7638.4	0	1698600		36	5	11770	6433	2246800		66	4	28511	24613	381960		220	4	50316	23829	4137900		49	14	142830	135740	957110		18	6	569120	218250	2360900
5	6	86820	64551	3205500		37	5	0	0	1674900		241	4	61899	34856	1366600		221	4	106920	88345	3992600		77	14	164390	140850	758920		19	6	407930	0	1735200
7	6	16340	0	1561400		38	5	0	0	2058900		2	5	78581	12130	642120		222	4	128940	0	4313500		294	14	185880	20705	869640		20	6	861870	227950	3448700
9	6	5218	0	1501700		39	5	10606	0	2499600		3	5	17233	6823.9	187220		223	4	96017	0	5815600		295	14	190440	81036	1165600		76	6	519640	63105	4405600
10	6	0	0	2060500		2	6	0	0	2065000		5	5	37439	23317	1085300		224	4	89667	0	5426300		297	14	74954	5311.4	494350		77	6	288880	140620	6572500
13	6	20055	15826	1614800		3	6	0	0	1386600		12	5	15651	15285	750110		225	4	0	0	4079700		298	14	92634	62687	954140		78	6	124970	87205	4026100
14	6	12703	0	1839800		5	6	10128	0	1928300		19	5	61655	60169	966400		1	5	0	0	4104300		299	14	217900	40747	1084400		79	6	466080	120270	3559600
15	6	11548	0	1607800		7	6	0	0	2807900		22	5	28928	18497	831270		5	5	66536	17908	4186500		300	14	96110	18015	551100		80	6	813860	91276	5588200
16	6	12319	0	1897600		8	6	9252.7	0	1437700		24	5	45601	37085	699560		7	5	76451	0	3758700		301	14	133800	19242	665960		81	6	282800	231440	5574200
17	6	50695	47581	1562800		9	6	0	0	1867200		26	5	62973	20704	527370		11	5	45376	0	3590300		303	14	153020	13480	758950		82	6	479960	12282	3346100
18	6	14265	0	1652300		10	6	0	0	2874200		247	5	35069	23603	1566100		12	5	63058	0	3301600								2	7	316080	108110	3514300
21	6	10947	0	1907100		11	6	0	0	2509000		2	6	50848	12738	571800		16	5	31835	0	4308800								3	7	192790	167060	1658700
24	6	53624	37126	2638800		12	6	0	0	2134200		4	6	96745	38937	1288200		19	5	16218	0	4603400								4	7	336260	0	1995600
26	6	16964	11299	1435400		13	6	0	0	2143800		6	6	66206	36570	881320		21	5	74861	0	5704000								6	7	291170	227180	2776900
27	6	23979	9271.4	1951000		15	6	8736.7	0	1668400		7	6	19705	7674.1	647080		22	5	36436	30860	2068900								7	7	283380	181390	2575000
28	6	8379.4	0	1645700		16	6	0	0	1637900		9	6	64942	30174	1077200		23	5	25737	0	4879900								9	7	295290	96227	2304400
29	6	16128	13396	1535000		17	6	0	0	2218600		10	6	47185	24672	1336700		24	5	22329	0	4030800								10	7	256230	150600	2196700
6	7	33865	26471	2226600		18	6	7642.6	0	2187700		11	6	60652	50305	728770		26	5	57438	12466	5247000								12	7	192000	156070	3367500
22	7	17668	0	1557200		19	6	0	0	2183700		12	6	55146	50178	1075800		27	5	144570	0	4103800								13	7	301350	129730	2292700
27	7	23536	12049	1407600		22	6	0	0	2646200		13	6	50397	0	484360		28	5	47935	0	2899200								14	7	364010	49183	2357100
40	7	13500	5574.4	1974600		23	6	9156.7	0	2749800		14	6	92883	5028.6	937660		29	5	56658	0	2477700								15	7	259130	122370	2246400
44	7	37233	0	1956300		24	6	0	0	3786500		15	6	48284	0	629390		30	5	62049	31020	4384600								16	7	385400	365400	2895200
46	7	13213	10171	2811500		26	6	0	0	2153400		249	6	39257	12830	317670		31	5	42602	21733	4692400								17	7	340380	155540	1412700
47	7	0	0	226190		27	6	0	0	1854000		250	6	114500	26992	1297100		33	5	48763	0	5379800								20	7	163400	75491	1400400
51	7	19768	0	2158900		28	6	0	0	2118200		2	7	41879	0	704910		34	5	153540	23056	3126200								21	7	0	0	1959800
54	7	17476	0	1524700		29	6	0	0	3562200		3	7	14363	3973.5	1123200		36	5	75013	51752	4014600								83	7	421910	76799	4745000
56	7	6691.9	0	2285800		30	6	6262.6	0	2485900		4	7	98925	14991	314830		37	5	94211	0	2312200								84	7	658690	250610	4489100
60	7	9718.3	6770.9	1887100		31	6	0	0	3098100		6	7	95280	43760	866320		39	5	40682	0	4506600								85	7	284100	105190	3985000
63	7	13543	0	1874500		32	6	0	0	3142700		7	7	37062	22311	633380		40	5	0	0	4503200								86	7	39819	19201	5050100
64	7	21777	12893	2566400		33	6	0	0	2230400		11	7	78858	13929	848920		42	5	0	0	3357400								87	7	118830	44519	2035000
68	7	0	0	1270800		34	6	7212.6	6982.6	2095500		14	7	157230	33675	1060500		43	5	7489.1	0	1521400								88	7	222840	79695	2543800
76	7	0	0	1425200		35	6	10370	0	1558200		16	7	56753	32016	856620		168	5	104360	0	6204800								1	8	429530	46147	2700200
79	7	28293	0	1765300		37	6	8270.7	0	2715800		17	7	45039	37961	695900		226	5	139180	63729	3560700								2	8	212200	0	1109900
85	7	46636	8260.3	2109200		38	6	0	0	2603900		22	7	52594	15402	1261200		227	5	70199	0	4954300								3	8	352180	139690	2600500
96	7	10500	0	1700500		40	6	0	0	1307600		24	7	34814	34707	820270		228	5	93866	0	3831400								4	8	428560	175360	3635700
3	8	23847	0	2445900		41	6	9855.9	0	1800400		26	7	36907	10596	1240000		229	5	127020	0	7090400								5	8	686830	113980	1748200
14	8	23203	11194	2078800		43	6	0	0	2426600		29	7	127240	2175.5	414340		230	5	94159	0	4078300								6	8	464950	189160	2480300
19	8	77833	44883	3195200		59	6	9294.9	0	1995600		282	7	100180	34790	1225400		231	5	111420	13660	5034000								7	8	565610	82956	4949200
20	8	7684	0	1706800		60	6	8214.7	0	2043200		283	7	91230	24057	1251500		4	6	60173	0	4725000								8	8	460840	286270	3475900
24	8	18378	14366	1837700		61	6	0	0	2103800		284	7	39462	14471	857670		6	6	153840	68792	5148800								10	8	532030	231730	2430100
25	8	21768	9938	2049800		1	7	0	0	2002800		285	7	44206	0	1069300		8	6	45835	0	3607300								11	8	327840	109990	2249700
34	8	148590	0	1946000		2	7	7304.3	0	1334900		286	7	58794	0	1045800		9	6	59849	39832	3909100								12	8	418340	351930	2684200
35	8	19692	18056	2349400		3	7	8522.2	0	2390700		287	7	56893	31229	1190500		11	6	86729	31192	3884600								14	8	522240	286820	2399100
37	8	58369	26727	1902300		4	7	0	0	1448100		288	7	46627	23668	1121200		13	6	26778	0	6218000								15	8	608150	133000	2238700
41	8	16230	0	2330100		5	7	15467	0	2255500		289	7	76288	29592	896280		15	6	96530	54695	3800700								16	8	180300	158000	1268800
44	8	27036	18277	2319800		6	7	9817.3	0	1724600		290	7	106770	33489	1020200		16	6	147790	0	4659700								20	8	550550	244790	2885100
46	8	15979	0	1363900		7	7	15013	0	2052300		291	7	85323	0	688790		17	6	80008	63690	3298200								23	8	456370	102910	2047900
48	8	20263	17653	2029200		8	7	0	0	1447800		292	7	55101	25701	738890		18	6	0	0	2929300								24	8	389660	158320	2732700
55	8	45178	11803	2231900		9	7	0	0	1487100		293	7	80285	58763	780710		19	6	104600	35824	3522700								25	8	422120	130580	3589900
57	8	59812	17994	1997500		10	7	11246	10940	2604400		294	7	62360	22335	1190100		20	6	38987	0	2576600								90	8	569470	33001	1856000
63	8	6766	6638	1682500		11	7	16402	0	2131000		295	7	41760	20686	1243000		21	6	0	0	2447700								89	8	859090	60930	1869500
67	8	26153	21489	1868100		12	7	11148	0	1860400		296	7	36924	14493	1079700		22	6	17761	11645	3250700								91	8	235090	141810	4939300
82	8	37822	23266	1087100		13	7	0	0	1707700		1	8	61121	24501	708630		23	6	66916	15677	3044000								1	9	130990	0	1236500
93	8	38007	16175	2442900		14	7	9528.2	0	2675500		2	8	29020	26487	588690		232	6	163760	0	6073200								3	9	674310	177690	4352800
98	8	53438	32844	2551800		15	7	20667	0	1979900		3	8	74771	2135	226130		233	6	38236	0	6332400								4	9	294660	208830	3397000
101	8	22206	6350	1580900		16	7	0	0	2135200		4	8	22226	12728	477260		234	6	78716	0	6547400								5	9	258900	0	3146800
119	8	0	0	1058800		17	7	0	0	1541200		5	8	53133	30586	697710		235	6	96790	39439	4609400								6	9	403020	11593	2666200
126	8	11839	0	1758700		18	7	9586.2	0	2506300		6	8	46918	0	663960		236	6	180860	0	3375900								7	9	225790	0	1813300
132	8	8380	0	1324900		19	7	6646.2	5028.2	2046800		7	8	46633	14436	441670		237	6	77967	0	5458100								8	9	388250	155630	3548500
138	8	0	0	1511600		20	7	9077.2	0	2413400		8	8	100990	46049	866360		238	6	20208	0	4109700								11	9	508310	0	1976300
142	8	7546	0	1202900		21	7	20660	7455.2	2705600		9	8	50472	22979	798390		239	6	28443	21666	3728600								14	9	315020	141020	4805200
150	8	15886	10986	2015500		22	7	0	0	2999400		10	8	83156	14031	869280		24	7	75754	0	4232900								15	9	367290	245270	3153400
157	8	21618	21141	2500000		23	7	6597.2	0	2975200		11	8	54477	13433	796970		29	7	59748	49662	3317500								17	9	305850	234080	3779900
5	9	6585.7	0	1774700		24	7	13135	0	4009100		13	8	27103	16487	869860		33	7	79002	28093	3043500								19	9	497660	127240	3298300
10	9	20727	14296	1525900		25	7	15388	0	1714100		15	8	24960	23682	968780		40	7	86138	0	2967900								20	9	442400	98152	2920100
14	9	8472	0	1642800		26	7	0	0	1799800		16	8	72690	24750	267260		49	7	0	0	3201600								21	9	473870	91611	3482700
15	9	56521	12839	1722600		28	7	9607.2	0	1729900		17	8	15575	12013	690740		50	7	85430	0	2963100								23	9	338290	161370	3558700
16	9	25643	11881	1827200		29	7	15310	8149.2	2429900		18	8	41921	0	850120		58	7	124250	0	3439200								27	9	361430	71844	2460700
22	9	21479	9165.3	1596800		30	7	0	0	2886300		19	8	77542	22134	704560		59	7	17859	0	2257600								92	9	313130	301990	3657900
24	9	16816	0	1646000		31	7	0	0	1793700		297	8	64673	42730	857460		61	7	57280	0	2921000								93	9	324780	178690	1741100
42	9	20857	0	1789600		32	7	0	0	1911000		298	8	72294	45433	849950		67	7	48492	0	3820800								94	9	363730	203210	3320900
43	9	31306	14873	2423400		33	7	0	0	1899500		299	8	96511	29921	1005900		70	7	99154	0	3070100								95	9	384930	186730	3761400
48	9	6052	0	1500100		34	7	10660	0	1218300		300	8	63669	10512	1101900		79	7	38701	32179	2258000								96	9	676670	178490	5122400
52	9	26778	0	1952100		36	7	6841.2	0	1584700								85	7	31760	0	2561600								97	9	853340	87499	3792100
54	9	0	0	1240600		3	8	0	0	1618200								93	7	0	0	3191000								98	9	384300	210200	4877100
63	9	19544	0	1906200		4	8	6002.6	0	2280800								96	7	36441	19997	3226800								99	9	478210	86341	3685300
69	9	13144	7647.3	2080000		6	8	0	0	2380000								102	7	95032	0	2729400								100	9	584940	286240	4411300
73	9	0	0	1666200		7	8	7318.8	5393.6	1966600								109	7	30766	0	3195300								101	9	469310	187830	3910300
75	9	18088	0	2382700		9	8	17517	0	1473000								113	7	12606	0	3645400								102	9	575080	122860	6841000
85	9	5394.3	4850.3	1130300		10	8	11433	7571.8	2067000								131	7	49169	44071	3679600								103	9	469300	123500	5063800
90	9	28302	26525	1577500		11	8	6832.6	0	1987500								240	7	50721	0	2714400								104	9	703250	130590	3757800
95	9	5027	0	1696500		12	8	12736	6344.6	2466600								241	7	119450	0	3500300								105	9	337040	85575	6862800
96	9	29523	0	1131400		13	8	0	0	2478500								21	8	69259	18973	3167600								106	9	529430	171840	4069300
						14	8	21882	0	1795200								23	8	41775	0	3815900								2	10	388170	127470	2248700
						15	8	6610.6	0	2219400								28	8	33224	0	3430300								3	10	373190	44468	2600500
						16	8	15552	0	1507700								40	8	65320	0	2206400								4	10	562060	28344	2120300
						17	8	0	0	1754600								44	8	31299	28609	3091900								11	10	525670	115530	2505700
						18	8	16756	0	1106100								56	8	80866	50731	3269800								12	10	1327300	581760	8882400
						19	8	0	0	2914700								68	8	38933	0	2249100								16	10	143780	0	3520500
						20	8	9620.8	0	2085800								77	8	59706	0	1791900								17	10	416700	151550	3058600
						21	8	0	0	1901300								96	8	30538	0	2147500								19	10	338550	186050	3327700
						22	8	0	0	2614400								99	8	31521	0	2155900								22	10	352850	279870	3872400
						23	8	8211.8	7732.8	2306000								110	8	48669	19283	3220600								107	10	806750	237610	4213200
						24	8	0	0	2092400								118	8	25365	0	2272400								108	10	536610	66259	3110300
						25	8	10706	5320.6	2151600								120	8	23265	13513	1979100								109	10	421780	191890	4739800
						26	8	13932	0	2166700								131	8	47525	41321	2470200								110	10	375070	181760	5039800
						27	8	8267.8	6165.6	2502100								135	8	65186	8380.3	3456100								111	10	761000	68273	5278500
						28	8	13078	0	2610000								1	9	25045	0	2529700								112	10	488870	28069	5837900
						29	8	0	0	2336500								2	9	67750	10612	2000400								113	10	250920	0	4847200
						30	8	5583.6	0	1856700								3	9	0	0	3312400								114	10	256590	47991	2685700
						31	8	0	0	2318000								4	9	103200	0	2874000								115	10	310380	64670	2196000
						32	8	0	0	3168600								5	9	117800	0	3274800								116	10	188510	0	2982600
						33	8	5975.6	0	1885500								6	9	56761	0	3409200								117	10	349000	60729	4087000
						34	8	18539	6687.6	2338500								7	9	130620	23570	4513900								118	10	403850	137990	5525500
						35	8	7676.8	0	2267700								9	9	85541	0	3845200								119	10	659760	269660	3427300
						36	8	9462	0	1645500								10	9	77152	0	4226800								120	10	259030	0	4084900
						37	8	0	0	1641700								11	9	72066	14999	3310500								1	11	362530	155420	4155300
						38	8	11467	0	1352400								12	9	79106	70717	3889500								3	11	285770	40474	6186100
						39	8	6249.6	0	1406300								15	9	51879	16059	4029400								5	11	733270	445640	3193600
						40	8	0	0	1863000								18	9	70613	10991	3864600								6	11	753660	84776	3618000
						1	9	0	0	2425800								19	9	22990	0	3258400								7	11	158500	87332	4041900
						2	9	0	0	1287200								21	9	30104	12378	3984700								8	11	484240	250100	2990200
						3	9	13789	0	1581500								34	9	35891	7888.9	2447900								14	11	454990	50274	2647000
						4	9	0	0	1913400								36	9	132290	0	6216500								17	11	630550	257970	3272200
						5	9	5292	0	1708400								42	9	29039	0	2535900								18	11	694550	333500	4094700
						6	9	0	0	2409600								44	9	38031	23662	3291500								26	11	304220	164570	4277800
						7	9	0	0	2724700								242	9	114480	39037	4672500								27	11	643020	141850	4366500
						8	9	0	0	2336900								243	9	57213	54389	5268800								29	11	510130	49501	4503000
						9	9	0	0	1909900								244	9	86237	0	6208800								30	11	339060	232100	3698000
						12	9	0	0	1965300								245	9	85579	0	2352000								32	11	413910	154410	4428000
						13	9	12676	11113	1694800								246	9	69826	16447	3634600								33	11	573320	28430	2896700
						14	9	0	0	1651900								247	9	107740	0	4783200								34	11	403740	96480	3927000
						16	9	0	0	2215500								248	9	68576	29625	5727900								36	11	236170	51043	1820000
						17	9	0	0	1572500								249	9	123410	49626	7518100								121	11	428570	179550	5090600
						18	9	6894	0	1780500								250	9	97511	0	6302800								122	11	286770	17034	2859900
						19	9	0	0	1943400								251	9	44936	44148	5114000								123	11	509320	161700	6044700
						20	9	8194	0	1882600								252	9	88651	23448	4368800								124	11	379230	106870	3957200
						21	9	0	0	2220700								253	9	50446	0	4853800								125	11	526670	75397	4424400
						22	9	10160	0	3471200								254	9	104660	0	4183800								126	11	406640	270740	1401600
						23	9	11942	0	1502500																				127	11	246380	211560	3385000
						24	9	6994	0	2206400																				128	11	482690	192610	6219300
						25	9	8801	0	1548400																				129	11	458750	113160	5193900
						26	9	0	0	2001900																				130	11	332250	231160	4897500
						27	9	0	0	3195200																				131	11	484510	84039	5497800
						28	9	0	0	2267500																				132	11	643110	340800	5873100
						29	9	16711	0	2175400																				133	11	359040	210420	6321400
						30	9	0	0	1979300																				134	11	343810	242810	3736400
						32	9	0	0	3264100																				135	11	911780	130940	5181000
						33	9	7733	0	1785800																				136	11	886440	81883	4879400
						34	9	8730	0	1787300																				137	11	353460	216140	5181200
						35	9	9561	0	1637000																				138	11	453710	127310	3609500
						36	9	0	0	1386300																				139	11	287890	0	5406200
						37	9	7235	0	2387700
						38	9	0	0	3051700
						39	9	11076	0	2453400
						40	9	0	0	1269100
						62	9	35380	11783	3034800
						64	9	0	0	1572000
						63	9	0	0	1463700

## Sheet: Fig. 1e
mglC-mVenus						mglC-mVenus ΔmglA						mglC-mVenus ΔmglB						mglC-mVenus ΔromR
Cell number	Frame	Pole 1	Pole 2	Total cell Fluoresc.		Cell number	Frame	Pole 1	Pole 2	Total cell Fluoresc.		Cell number	Frame	Pole 1	Pole 2	Total cell Fluoresc.		Cell number	Frame	Pole 1	Pole 2	Total cell Fluoresc.
10	1	174480	75686	764490		3	1	540110	0	664390		7	1	149050	124130	945560		28	1	59814	23943	5283200
11	1	227620	132870	551550		15	1	227620	0	621650		15	1	116330	94870	1110000		55	1	169350	0	4698200
16	1	125410	68992	1135400		17	1	453520	205080	1242400		16	1	257950	96755	1498800		57	1	107450	0	5134700
17	1	79560	29734	324780		34	1	578620	56791	773440		24	1	150120	134160	1579100		60	1	33784	0	4204900
19	1	130680	52972	737310		36	1	252860	0	347540		25	1	244520	196270	1032400		73	1	62625	0	6881100
23	1	182090	76860	630920		38	1	312470	17877	789220		33	1	125190	26763	1157700		77	1	87797	0	2807200
24	1	102630	61661	192270		39	1	800510	236450	972980		37	1	137860	65630	1239300		82	1	30554	0	1028400
26	1	148620	87045	748110		40	1	170130	31036	349230		39	1	163260	113870	1435200		84	1	9507.6	0	1162600
27	1	130010	53461	463360		43	1	167740	41864	471600		47	1	166460	119230	1197100		106	1	33054	9653.6	1410000
28	1	107270	51754	255010		45	1	499430	10090	628420		54	1	124110	122630	956950		111	1	77878	0	2051800
29	1	143790	65167	650800		48	1	484030	36386	981180		56	1	173350	116620	1205500		141	1	79099	0	1693800
32	1	154040	69263	1157400		187	1	313490	43293	1517500		59	1	129220	92734	777770		142	1	45214	0	3435700
35	1	157520	92697	750930		188	1	555850	128660	1187900		61	1	207320	69277	926430		143	1	0	0	1754900
36	1	187630	129480	1162700		189	1	746920	36151	884690		67	1	42423	33679	659610		144	1	43962	0	1635500
37	1	115370	55377	897040		190	1	514990	60928	1081900		172	1	283940	110990	1681000		145	1	24573	0	935770
40	1	138440	82685	1187200		13	2	939280	16408	836500		173	1	200000	58202	752500		146	1	31998	0	1823600
42	1	140390	26106	858760		26	2	626950	76199	843000		174	1	509420	122310	1707600		147	1	27515	0	1402100
43	1	217740	59057	787050		35	2	664430	167960	1093100		175	1	194970	53807	1423900		148	1	101840	0	2858800
45	1	96123	60131	595970		41	2	641240	25309	692440		176	1	183250	113900	1364500		149	1	75169	0	2738600
49	1	170390	98750	815610		43	2	726720	64392	1068000		177	1	177120	79053	1848400		150	1	43210	0	2834800
50	1	141930	55427	960320		45	2	340790	65492	627270		179	1	202580	95509	1664700		151	1	78374	0	4516900
51	1	144660	57671	912150		51	2	389310	42565	549590		180	1	101810	66964	1728500		152	1	127530	0	4765300
53	1	306060	53118	1055500		72	2	583850	101750	844230		181	1	270410	103050	1884300		153	1	222230	0	4795000
58	1	202850	82812	1327600		76	2	798040	45952	706940		182	1	160150	106460	1581600		1	2	10774	0	855110
59	1	88201	9283.2	945900		79	2	611300	44849	802720		183	1	147620	91079	1745700		3	2	7817.9	6841.6	1309300
60	1	105180	43154	578200		186	2	516150	27631	703240		4	2	113820	81273	547600		4	2	13800	0	1581000
62	1	56491	30743	697210		185	2	61492	46859	425370		16	2	113440	62473	821180		5	2	12874	9735.1	1001000
68	1	166910	70993	791450		6	3	1059400	74286	1420000		20	2	104550	95219	672030		6	2	6897.2	0	851700
69	1	137500	49410	1033700		9	3	919090	285980	1225400		41	2	68600	54184	650100		8	2	0	0	1552900
74	1	216700	88896	1118800		23	3	491060	14425	574180		44	2	164940	44503	1276900		9	2	14118	8875.4	1360900
79	1	138090	97274	1085700		28	3	1095900	0	1586200		53	2	119710	104000	1010200		10	2	13606	6399.9	1046800
81	1	224620	155140	1025800		31	3	401600	51739	835250		86	2	117310	36942	921380		11	2	33168	0	1010400
84	1	217850	112760	1036800		34	3	1069200	37495	1014500		100	2	161680	102420	890960		14	2	4720.9	0	957250
85	1	153020	89590	794600		35	3	182360	17290	503780		128	2	149560	33233	1080400		15	2	0	0	841470
86	1	211110	68276	878680		49	3	383720	52483	365040		160	2	144840	82054	1846900		16	2	22472	0	687860
87	1	169410	20728	731230		53	3	620140	34670	604300		162	2	325910	142920	1659400		17	2	0	0	1118200
88	1	105020	58486	788170		175	3	220510	0	576500		163	2	77096	42659	938950		19	2	26817	0	1210300
90	1	82943	47257	427820		176	3	137310	51687	641570		164	2	234860	126510	1301900		22	2	8773.6	0	888700
92	1	180280	116440	1236600		177	3	240490	33313	628170		165	2	129030	78618	1240600		23	2	22552	0	657190
95	1	285510	149060	881740		178	3	239730	0	716130		166	2	210400	116050	1184900		128	2	23269	0	1130900
96	1	190380	96602	917970		179	3	58426	37915	627620		167	2	197620	117080	1296300		129	2	9361.6	8711.6	1527300
97	1	193040	91632	678610		180	3	379110	96260	616900		168	2	77102	68724	720910		130	2	8785.6	3565.7	1379900
98	1	210440	90152	1076900		181	3	199760	30689	495720		169	2	40343	12442	695110		131	2	13781	0	1274500
101	1	278230	137110	1488200		182	3	436150	21962	734220		170	2	100460	88244	731040		132	2	11304	0	949680
103	1	136140	84972	515690		183	3	369750	16378	531380		171	2	49210	24722	994480		133	2	14328	0	883850
106	1	247190	146720	1738400		184	3	304390	79219	774840		6	3	184150	108950	1533800		134	2	25119	0	1773500
107	1	105690	20528	823240		1	4	649730	155010	839790		7	3	297800	160500	1077300		135	2	12324	0	1284900
109	1	115280	54504	733390		6	4	622650	0	932420		12	3	99188	61561	1166600		136	2	22894	18349	1181000
110	1	173790	101470	839420		9	4	1003100	25906	689620		15	3	180300	56344	1245300		137	2	32834	0	1237500
113	1	184870	92641	939170		24	4	816090	0	762150		26	3	111010	67722	1593300		138	2	5403.9	0	1030900
115	1	205110	102980	1183500		27	4	156130	11179	274780		30	3	371900	100250	1489200		139	2	18503	12445	1203500
121	1	134970	60294	902830		38	4	288440	16939	646260		33	3	134190	50946	910590		140	2	11246	0	1022400
128	1	244990	137930	834880		45	4	446640	51339	795770		46	3	112350	103910	1603400		1	3	3754.5	0	363410
129	1	102600	55789	521190		46	4	640600	128950	871330		55	3	98774	72764	1712900		6	3	5959.3	2977.1	489660
131	1	164590	78023	892370		47	4	383170	30452	523750		60	3	162380	87839	1150200		7	3	4945.5	4456.9	483600
135	1	118550	64895	558680		48	4	515090	0	469270		63	3	56347	36709	864840		8	3	1202.4	1032.4	490380
136	1	120610	60821	1041900		54	4	240930	11889	487670		75	3	105380	95960	1044000		9	3	0	0	433230
137	1	182540	42516	873030		55	4	134510	8032.8	233530		76	3	115310	112540	1545700		10	3	5499.7	0	590140
138	1	127380	57440	712320		58	4	1085400	37422	763220		82	3	396050	92695	1680600		11	3	7288.5	0	583690
139	1	125800	84080	708600		174	4	1022700	193820	1538100		100	3	119180	45131	1002200		12	3	4790.1	0	563130
140	1	179200	103580	1175600		7	5	694790	41321	832160		104	3	137470	90156	1194300		13	3	0	0	575230
151	1	184860	120760	902030		9	5	294470	0	527360		129	3	83160	27255	995780		14	3	4936.3	3922.1	564490
155	1	114220	40939	1275000		11	5	503850	74449	675100		145	3	98538	63204	1562700		15	3	11827	0	622780
156	1	173490	60452	792250		17	5	348280	1723	764350		209	3	212400	128390	1661100		17	3	0	0	495920
158	1	102770	47537	611860		19	5	83898	6023.6	300740		210	3	116920	96787	1445900		18	3	2902.6	0	355240
162	1	158830	71452	889880		23	5	1284900	5105.6	1326100		211	3	217820	111420	1561800		19	3	1853	0	607160
163	1	73020	38926	428500		27	5	347770	51838	666680		212	3	161840	59975	1060300		20	3	3132.7	0	445700
171	1	114380	43457	965260		28	5	1025800	111720	1328600		11	4	257200	173940	1313200		21	3	4566.5	0	410750
172	1	210550	77155	953890		38	5	148040	0	235260		15	4	124990	35130	985070		119	3	0	0	828960
176	1	136930	58889	630830		53	5	668510	92545	975110		19	4	123160	65047	971980		120	3	6405.9	0	830480
177	1	150350	74825	312600		57	5	268800	15822	481760		20	4	87088	35331	651570		121	3	0	0	831290
179	1	175060	64540	669730		172	5	423050	37590	598780		26	4	193770	68766	1300000		122	3	1271.8	0	399540
185	1	168230	56562	1852700		173	5	248820	18566	457260		27	4	123650	76465	1549100		123	3	3849.1	0	596290
187	1	164760	103480	1360800		7	6	144650	0	444140		29	4	153110	105230	1138000		124	3	4256.5	0	334780
189	1	147560	103210	1251300		8	6	511820	0	850360		41	4	134730	117120	1096600		125	3	1947.4	0	478640
199	1	89491	50921	395740		10	6	272230	17841	758840		44	4	117870	84418	1230700		126	3	0	0	605640
202	1	199740	100680	1232300		18	6	90550	0	409440		45	4	128470	99315	1382500		127	3	2987.1	1955	676390
209	1	103130	35064	404740		21	6	316380	59773	743800		47	4	113400	101710	1141300
225	1	218120	139320	558100		24	6	996580	82999	900800		50	4	173170	153680	1117200
231	1	145090	110760	304160		30	6	280340	4679.1	532570		56	4	158050	51896	1039100
233	1	182950	96743	381330		33	6	43362	8200.8	307090		57	4	135160	48525	1012500
234	1	264980	113060	536730		40	6	394830	59802	914980		159	4	66535	13397	861740
249	1	180390	91690	523240		42	6	178560	5828.3	447460		158	4	195040	100250	1013200
254	1	150730	118110	392900		46	6	1070100	21730	2297300		184	4	112540	55673	1138800
255	1	208120	89026	495920		48	6	261480	3922.1	398610		185	4	154440	73907	1111800
257	1	176500	147410	768490		5	7	663370	46809	1028400		186	4	167780	65427	1367500
262	1	215760	196760	811990		6	7	23701	0	180220		187	4	243370	80176	1410400
279	1	198570	141540	508900		7	7	133400	0	537690		188	4	153280	76582	1837500
291	1	173520	107590	541790		9	7	653550	163310	1225900		189	4	174580	78693	1467000
293	1	212060	139950	635420		16	7	196000	38467	654070		190	4	213260	82999	595210
299	1	171220	87968	730260		21	7	938780	81154	1249600		191	4	167920	49641	1167700
300	1	264970	105520	554840		28	7	370520	29967	468350		192	4	106560	89806	1589000
302	1	211210	154560	607000		29	7	213480	35238	610810		193	4	158520	65827	1717500
309	1	175000	47804	427250		31	7	471450	55106	765520		194	4	163640	101980	1809700
317	1	211780	69212	408620		32	7	57784	19066	376020		195	4	276440	146410	1779600
323	1	185500	164350	569840		36	7	139530	59628	634160		196	4	161040	98376	1438000
332	1	427150	152710	1667100		40	7	499930	0	708090		197	4	170430	80967	1373300
347	1	226130	198780	838690		42	7	249790	11734	549060		198	4	144620	56639	1847600
358	1	234420	90286	1443300		45	7	253250	0	471320		199	4	118650	42837	1713000
365	1	222860	101960	772700		166	7	869660	75767	722240		200	4	282720	144290	2104400
368	1	194200	78190	885080		167	7	334460	0	820510		201	4	184750	133740	1826600
4	2	310910	141830	90877		168	7	114530	5103.8	503100		202	4	47765	11584	1154500
6	2	231250	112020	1134900		169	7	499950	25953	826470		203	4	118670	78736	1642500
8	2	277190	156170	1891900		170	7	193700	0	1608800		204	4	148750	46689	1401400
11	2	280970	103260	966280		171	7	476630	0	1012000		205	4	229730	123540	1596000
12	2	254540	173470	1310300		35	8	115260	17973	311030		206	4	248280	86174	1730100
13	2	241570	129930	698040		42	8	1168800	134470	1130200		207	4	152530	45318	1186200
14	2	165500	99402	1146300		46	8	38731	0	-137360		208	4	144380	61218	1674500
18	2	289910	143050	1089900		60	8	1091300	119220	1044700
19	2	198800	71380	774570		130	8	0	-815.8	-151030
21	2	440250	174090	1845700		154	8	291960	30416	352870
22	2	265770	135370	1367600		161	8	113750	0	1960500
24	2	198200	74714	1133000		162	8	1059900	110150	1078200
25	2	188110	79591	1152300		163	8	387140	25860	766420
33	2	304330	205800	1722500		164	8	52516	0	842250
35	2	322450	95824	1339800		165	8	901300	80275	1130100
37	2	261700	179780	1340900		6	9	59592	0	2063200
39	2	272580	158270	1573400		10	9	126110	12867	412260
42	2	154240	19464	1923400		13	9	484270	15705	862360
47	2	253500	86193	1169000		16	9	74978	57096	482150
51	2	197930	102050	1412200		19	9	92902	0	345750
53	2	216630	113990	1338200		20	9	247860	39876	665580
55	2	278800	181120	1947600		29	9	391620	24952	941420
57	2	344130	157340	2871900		36	9	298100	0	452480
58	2	283410	173180	1739800		38	9	663020	66957	1652000
59	2	334000	105240	1392600		43	9	113210	1668.7	369460
62	2	425180	168490	1996800		50	9	306430	0	658140
63	2	279930	174850	1869200		52	9	5491.1	1960.5	-172460
67	2	181260	46640	1640200		62	9	266930	54647	451650
68	2	275930	153250	1362700		70	9	300070	29093	426050
72	2	273670	147560	1694700		75	9	342260	25915	628410
73	2	255060	171840	1818600		155	9	550760	2467.7	1083400
77	2	223730	125260	1138100		156	9	1058200	48298	1318100
78	2	195750	129640	1704500		157	9	840650	30870	1249900
79	2	404190	181060	2319900		158	9	57712	0	844470
81	2	229520	147170	1190900		159	9	423750	0	2102600
82	2	352250	157310	2172000		160	9	56807	0	729180
83	2	272490	123020	1723500		2	10	236770	51695	623520
85	2	270660	120760	1235900		3	10	1140000	91261	979670
90	2	305530	125900	1429100		5	10	663410	11002	554870
91	2	335170	137870	1579800		7	10	401900	52399	684440
92	2	358870	214700	1489100		11	10	182780	15960	708540
98	2	304340	206660	1629600		13	10	782170	48784	717450
99	2	324150	195040	2157600		14	10	428570	88405	742340
105	2	319040	222980	2086100		19	10	917190	84046	1246600
106	2	385030	176430	2033000		22	10	323530	34962	705960
112	2	349810	138150	1137700		23	10	262910	29513	599220
113	2	97380	18614	1389300		25	10	221000	27117	621600
114	2	515610	244590	2241400		26	10	1089800	117440	1121700
116	2	332800	136050	1621300		27	10	763530	120450	1256900
117	2	500540	279670	2382100		31	10	261210	126340	822520
122	2	506510	145650	2108000		37	10	475410	168530	936010
123	2	253030	107250	1813700		38	10	176390	13832	595880
127	2	172280	42132	1479300		40	10	348090	42762	573560
128	2	349400	203900	2278100		42	10	345090	30777	637140
130	2	377910	219020	3044100		44	10	540010	0	756420
131	2	306160	127340	2148200		47	10	900410	56990	1154100
132	2	465020	205530	1541700		48	10	307850	38360	806530
133	2	326190	117430	2365800		52	10	103590	74380	507710
134	2	381560	176430	1873100		54	10	48333	0	156290
135	2	200890	118190	1458800		55	10	1088000	58052	942380
136	2	613830	240340	2251000		59	10	100530	13592	400040
137	2	142540	80148	1814100		60	10	605460	27599	816650
138	2	286110	118210	2023600		61	10	243010	26720	448790
145	2	306660	110570	1838400		62	10	863460	62110	835820
147	2	273950	63113	1944500
154	2	458190	204900	1970000
155	2	266920	123020	2044300
157	2	266260	40958	1995000
163	2	233560	161530	1761600
164	2	202750	86379	1498300
167	2	232970	108000	1494700
169	2	320200	129220	1087900
171	2	223460	156580	1077500
176	2	355840	207050	1992500
178	2	481330	103970	1695900
182	2	348190	111880	1373200
186	2	200360	108980	1364900
187	2	307130	173210	2498800
192	2	332260	171490	2153100
197	2	409340	161650	2389900
205	2	90766	50377	1694100
206	2	265490	81514	2005500
207	2	392360	214770	1988300
208	2	287950	75096	1635500
210	2	376860	164930	1529900
211	2	523270	75124	1887000
212	2	234310	73608	1668800
213	2	250450	140870	1626600
214	2	208800	61101	871020
215	2	214640	118860	634270
217	2	255350	136740	472480
219	2	214990	122440	441120
220	2	213050	123510	512740
222	2	154050	136770	492230
223	2	179820	103800	603500
224	2	232560	157450	798660
225	2	171530	66162	433010
226	2	313190	178060	975600
227	2	195820	70714	547980
228	2	168910	82164	419190
229	2	221630	47519	319030
233	2	186900	117980	493060
234	2	163340	111440	540400
236	2	261160	223430	1201200
237	2	287270	107430	871900
238	2	328550	276640	1536800
239	2	240930	143920	675350
240	2	251890	156640	650220
241	2	226210	215820	884290
242	2	256600	114190	565460
243	2	297870	203940	803000
245	2	246070	227890	1011300
238	3	256620	63183	144200
249	3	316110	82502	143440
253	3	297610	49990	196950
259	3	479500	72955	240950
267	3	212900	34231	127260
272	3	257770	69730	311480
278	3	194490	49241	170870
280	3	442220	76309	234400
281	3	433940	114270	256100
282	3	139150	76799	170200
293	3	247060	113850	268530
296	3	347360	152440	292790
297	3	136260	31689	-28616
310	3	169240	81089	154240
311	3	151430	35429	61293
312	3	256750	41698	137330
314	3	308470	111110	97218
334	3	142720	94872	170940
338	3	300680	84714	220630
379	3	328350	251590	1167800
388	3	408200	104750	811830
216	4	278330	8787.3	780810
217	4	167440	65889	347280
218	4	307620	70012	555950
221	4	152560	81579	414070
222	4	314280	100830	676980
223	4	274140	81625	931080
224	4	214300	53619	461770
225	4	266070	62618	710880
226	4	185520	59942	472410
228	4	271420	78727	535440
230	4	196200	92786	546830
231	4	337600	122690	827660
232	4	160510	52269	264120
215	5	439470	90357	474560
218	5	277610	45828	431060
220	5	194000	66697	280920
224	5	378070	63906	598180
228	5	232270	52406	467560
229	5	182270	18476	745940
230	5	220090	54149	782580
231	5	185170	91719	476170
233	5	218860	48422	395630
234	5	298170	56023	596850
237	5	206660	87025	615950
240	5	205190	47176	548550
241	5	269120	102320	843580
243	5	146230	67000	358790
244	5	281470	78988	505920
246	5	250310	65652	524600
215	6	326050	66873	529220
216	6	158970	37395	264810
217	6	357330	80172	587000
218	6	177910	44866	348620
219	6	216430	61403	509000
220	6	500670	363370	955620
221	6	349990	96320	802090
223	6	230530	59955	379010
224	6	549630	420230	1725000
226	6	393880	91550	759470
227	6	220760	80807	567830
228	6	307250	48502	451580
229	6	171040	84979	385770
215	7	147000	44060	220870
216	7	192090	0	716760
217	7	257520	53573	670060
218	7	327100	74133	513460
224	7	248760	28480	791510
240	7	214620	123100	851990
247	7	215900	73564	725980
251	7	600890	147570	931780
252	7	279940	42852	1066200
255	7	353910	87063	778940
257	7	374270	34514	501680
261	7	371980	64036	854810
262	7	274290	0	1072800
265	7	389650	62037	1008900
269	7	386510	98668	1027600
273	7	226560	79000	441640
280	7	420100	67508	706440
282	7	392960	86569	658280
284	7	28645	24584	1123000
291	7	238680	205960	788220
296	7	222360	29409	640630
298	7	437800	188740	1057500
301	7	224520	44793	448320
308	7	271350	87421	1501700
326	7	309680	204200	1351000
430	7	409570	75334	1410700
432	7	242260	58958	858870
220	8	184900	23223	416160
223	8	294660	90982	598990
229	8	173920	0	1550800
231	8	181790	39500	560370
232	8	165190	43756	410500
233	8	280150	54914	659400
235	8	307720	46217	568800
236	8	238520	75965	596700
237	8	344220	71905	781740
238	8	172690	86095	570890
239	8	290800	86766	564140
240	8	101000	43156	263310
242	8	337360	117660	522470
243	8	206850	53028	437460
246	8	174390	74791	622320
247	8	98502	0	1068500

## Sheet: Fig. 1f
mglC-mVenus ΔmglA						mglC-mVenus ΔmglA ΔmglB						mglC-mVenus ΔmglA ΔromR						mglC-mVenus ΔmglA ΔmglB ΔromR						mglB-mCherry ΔmglA						mglB-mCherry ΔmglA ΔmglC						mglB-mCherry ΔmglA ΔromR						mglB-mCherry ΔmglA ΔmglC ΔromR						romR-mCherry ΔmglA
Cell number	Frame	Pole 1	Pole 2	Total cell Fluoresc.		Cell number	Frame	Pole 1	Pole 2	Total cell Fluoresc.		Cell number	Frame	Pole 1	Pole 2	Total cell Fluoresc.		Cell number	Frame	Pole 1	Pole 2	Total cell Fluoresc.		Cell number	Frame	Pole 1	Pole 2	Total cell Fluoresc.		Cell number	Frame	Pole 1	Pole 2	Total cell Fluoresc.		Cell number	Frame	Pole 1	Pole 2	Total cell Fluoresc.		Cell number	Frame	Pole 1	Pole 2	Total cell Fluoresc.		Cell number	Frame
3	1	540110	0	664390		1	1	86499	75292	308570		1	1	31535	19958	451830		9	1	0	0	677990		1	1	464090	103380	966790		1	1	0	0	968870		11	1	0	0	829830		1	1	5041.4	0	667480		1	1
15	1	227620	0	621650		3	1	136870	119970	736390		2	1	21412	4166.1	474390		30	1	0	0	843240		2	1	206970	89564	675190		2	1	0	0	1015300		19	1	7236.7	2965.3	794570		2	1	5880.4	0	593700		2	1
17	1	453520	205080	1242400		4	1	113110	78062	682780		3	1	79991	2061.5	524490		33	1	0	0	311190		3	1	299290	29827	1091500		3	1	0	0	1299200		20	1	7517.9	0	656780		3	1	6171.5	0	548170		3	1
34	1	578620	56791	773440		5	1	113040	81276	954980		4	1	16610	0	486540		39	1	0	0	754150		5	1	249050	128000	1077200		4	1	0	0	902270		29	1	8742.9	5203.6	858140		4	1	0	0	666360		4	1
36	1	252860	0	347540		12	1	95109	87649	542360		5	1	53246	0	535770		40	1	0	0	612180		6	1	177740	0	801850		5	1	0	0	1437100		39	1	2168.2	0	719820		5	1	0	0	822870		5	1
38	1	312470	17877	789220		14	1	119670	117570	600850		6	1	38114	0	329090		43	1	0	0	392610		7	1	138640	111490	796860		6	1	26450	0	991430		51	1	12847	4159.4	559690		6	1	0	0	1393000		6	1
39	1	800510	236450	972980		15	1	72574	55138	524130		7	1	42385	0	740270		44	1	0	0	791030		8	1	204890	0	2021700		7	1	0	0	2173300		72	1	0	0	941050		7	1	0	0	678840		7	1
40	1	170130	31036	349230		19	1	122670	118260	662800		8	1	20306	18736	1019400		45	1	0	0	392070		9	1	238090	4800.2	1103700		8	1	0	0	1552000		79	1	0	0	876420		8	1	4477.3	3517.2	1056300		8	1
43	1	167740	41864	471600		20	1	133940	122140	801990		9	1	36542	26530	1162600		48	1	0	0	419010		10	1	373330	251500	1333900		9	1	0	0	2221600		80	1	7809.8	0	554070		9	1	0	0	857790		9	1
45	1	499430	10090	628420		21	1	90555	50079	500460		10	1	24043	2154.5	607700		51	1	0	0	542790		11	1	101030	13264	1439900		10	1	13721	0	1136000		90	1	0	0	672300		10	1	0	0	708870		10	1
48	1	484030	36386	981180		22	1	240140	66146	453350		11	1	23698	6340.6	927060		64	1	0	0	587560		12	1	407090	92003	1495000		11	1	0	0	1225600		96	1	0	0	674060		1	2	0	0	774430		11	1
187	1	313490	43293	1517500		26	1	92736	46436	353140		12	1	23058	23002	689650		125	1	0	0	477370		13	1	739910	37382	909830		12	1	0	0	1283400		107	1	0	0	1018200		4	2	0	0	758610		12	1
188	1	555850	128660	1187900		27	1	249900	92424	710030		13	1	33186	0	539410		124	1	0	0	499660		15	1	220240	22666	1186800		13	1	0	0	1146900		155	1	4733.4	0	789450		5	2	0	0	804870		13	1
189	1	746920	36151	884690		29	1	141270	68357	615960		14	1	21454	19777	720800		7	2	0	0	357150		16	1	607760	81074	1157100		14	1	0	0	1255000		156	1	0	0	1023000		6	2	0	0	1312600		14	1
190	1	514990	60928	1081900		31	1	158890	139060	557550		1	2	22887	0	497940		15	2	0	0	498520		132	1	645500	0	869720		16	1	0	0	1605100		5	2	14765	0	686500		7	2	3727.9	0	583990		15	1
13	2	939280	16408	836500		33	1	148150	119030	712770		4	2	37894	13200	1042600		30	2	0	0	372060		131	1	165710	2045.7	685970		18	1	0	0	919760		10	2	9648.9	0	529690		8	2	2537.1	0	1418800		16	1
26	2	626950	76199	843000		34	1	129200	118770	681230		5	2	44837	0	821000		40	2	0	0	769840		1	2	375400	13317	1061000		19	1	0	0	1401800		18	2	23123	0	538420		9	2	0	0	565890		17	1
35	2	664430	167960	1093100		35	1	128330	54149	639090		6	2	32101	0	1257500		44	2	0	0	817080		2	2	236870	154980	1434500		21	1	0	0	1400200		24	2	0	0	572590		10	2	0	0	1472000		18	1
41	2	641240	25309	692440		39	1	149470	106860	1160400		7	2	31922	25615	1057000		45	2	0	0	654990		3	2	262430	114100	481070		22	1	0	0	1576200		44	2	2209.3	2050.3	843380		11	2	0	0	1040500		19	1
43	2	726720	64392	1068000		40	1	114310	106700	817680		8	2	28165	0	1293900		50	2	0	0	536570		4	2	230460	94472	1373100		23	1	0	0	1370600		57	2	4216	2858.3	889370		12	2	0	0	475410		21	1
45	2	340790	65492	627270		41	1	137170	79072	489540		9	2	32630	0	529490		59	2	0	0	963810		5	2	221930	27557	687220		71	1	0	0	1572000		60	2	4229	0	806590		2	3	0	0	785820		22	1
51	2	389310	42565	549590		43	1	134490	133920	785330		10	2	31665	16676	1256700		77	2	0	0	254350		6	2	448370	130470	1473300		72	1	17087	0	994370		70	2	15549	0	728440		3	3	0	0	795460		23	1
72	2	583850	101750	844230		45	1	81783	59379	630890		11	2	33970	0	578140		83	2	0	0	554080		7	2	196670	53780	1092400		73	1	0	0	1001400		79	2	9451.6	0	670830		4	3	0	0	857600		24	1
76	2	798040	45952	706940		46	1	71617	50246	491410		12	2	36805	0	768490		1	3	0	0	704860		8	2	97477	20196	911270		2	2	0	0	661460		81	2	5194.9	0	666820		5	3	0	0	789480		25	1
79	2	611300	44849	802720		49	1	117240	112870	744530		13	2	50011	0	663400		2	3	0	0	579940		10	2	248070	117630	773890		9	2	0	0	792190		87	2	6899.6	0	498660		6	3	0	0	1110400		1	2
186	2	516150	27631	703240		75	1	140630	115160	660430		15	2	42579	0	881650		3	3	0	0	580530		11	2	76363	15445	604550		10	2	0	0	1746400		90	2	12262	0	479510		7	3	0	0	1298200		2	2
185	2	61492	46859	425370		74	1	195250	95248	712900		132	2	29777	5143	801550		4	3	0	0	756730		12	2	274940	0	736480		12	2	0	0	1194300		91	2	0	0	627630		10	3	0	0	926270		3	2
6	3	1059400	74286	1420000		1	2	148480	144230	598020		1	3	29625	0	600280		5	3	0	0	789790		13	2	379240	0	804530		13	2	0	0	1353100		103	2	5756.6	0	769010		4	4	0	0	1076600		4	2
9	3	919090	285980	1225400		2	2	117180	82376	462280		2	3	17838	0	342890		6	3	0	0	849090		14	2	509550	50011	991780		14	2	0	0	1300200		123	2	2107.3	0	343410		5	4	0	0	711000		5	2
23	3	491060	14425	574180		7	2	76491	58092	578450		3	3	27447	0	514170		7	3	0	0	922560		15	2	625910	17193	2412100		15	2	0	0	891100		142	2	2759.3	0	788380		7	4	0	0	605080		6	2
28	3	1095900	0	1586200		8	2	125790	109300	621120		4	3	30451	0	536170		8	3	0	0	476250		16	2	156600	116040	1117400		16	2	0	0	1629700		157	2	4308	0	735370		9	4	0	0	514490		7	2
31	3	401600	51739	835250		10	2	149630	114950	615180		6	3	17632	0	436560		9	3	0	0	900480		17	2	215590	0	2861900		17	2	0	0	1609500		158	2	4079.3	0	897350		10	4	0	0	1069000		8	2
34	3	1069200	37495	1014500		13	2	104050	89344	393780		8	3	43098	29759	1057200		10	3	0	0	750810		18	2	316750	0	605090		19	2	0	0	1274000		159	2	13711	2324	758190		12	4	0	0	644870		9	2
35	3	182360	17290	503780		14	2	107130	79527	742410		9	3	32995	0	1026000		1	4	0	0	216500		2	3	166010	91635	1597300		20	2	0	0	1114600		160	2	8572.6	0	737250		19	4	0	0	1076900		10	2
49	3	383720	52483	365040		15	2	81291	36532	439360		10	3	34635	0	572590		2	4	0	0	279680		3	3	188490	92542	639070		21	2	0	0	1654900		161	2	0	0	819460		24	4	0	0	1041500		11	2
53	3	620140	34670	604300		16	2	120920	107030	614960		11	3	25758	0	552250		3	4	0	0	654360		4	3	62539	0	1438600		24	2	0	0	988630		162	2	0	0	367110		27	4	0	0	1351700		12	2
175	3	220510	0	576500		17	2	117400	93807	469090		13	3	29692	0	1226200		4	4	0	0	634560		5	3	192650	21474	801590		26	2	0	0	1453400		163	2	9813.9	0	608010		28	4	0	0	668490		13	2
176	3	137310	51687	641570		19	2	155610	88049	678720		17	3	8041.5	0	433810		5	4	0	0	587810		6	3	202180	163680	1635400		27	2	0	0	947350		164	2	6257.9	2756.3	866010		29	4	0	0	645380		14	2
177	3	240490	33313	628170		22	2	122720	107950	662980		133	3	38920	7862.9	985420		6	4	0	0	740310		7	3	178600	27946	849120		29	2	0	0	1193300		165	2	16666	0	514160		30	4	0	0	843990		15	2
178	3	239730	0	716130		23	2	74978	71541	383350		134	3	18731	0	1209500		7	4	0	0	620290		8	3	159740	0	1016500		30	2	0	0	1002100		166	2	11501	0	457910		32	4	0	0	632460		17	2
179	3	58426	37915	627620		24	2	106080	78732	611560		135	3	11508	0	721350		8	4	0	0	464340		9	3	223070	103690	1468400		31	2	0	0	1046800		167	2	6530.9	2368.3	529750		1	5	0	0	626130		18	2
180	3	379110	96260	616900		25	2	124820	20781	708200		136	3	21615	0	591390		10	4	0	0	801140		10	3	203100	4092.3	623580		74	2	13284	0	1066800		6	3	5392.4	0	432000		2	5	0	0	895380		19	2
181	3	199760	30689	495720		26	2	102530	85831	627980		137	3	21477	0	503790		11	4	0	0	596720		11	3	182100	10381	1015600		75	2	2520.8	0	1130700		8	3	6583.9	0	727360		3	5	0	0	571680		20	2
182	3	436150	21962	734220		27	2	162790	35337	429670		138	3	14353	0	922260		12	4	0	0	206720		13	3	246280	126870	1074300		76	2	10699	0	924510		10	3	14357	3083.7	582850		6	5	0	0	553610		21	2
183	3	369750	16378	531380		28	2	119290	86322	731540		139	3	72488	0	667040		13	4	0	0	673120		14	3	217940	68793	802510		2	3	0	0	786270		13	3	7071.9	0	726900		7	5	0	0	703710		22	2
184	3	304390	79219	774840		30	2	170760	76452	477050		1	4	4743.1	0	231940		16	4	0	0	555560		15	3	227500	160160	1060500		4	3	0	0	940080		15	3	5476.4	0	790120		8	5	0	0	1491400		23	2
1	4	649730	155010	839790		31	2	58659	23572	251200		2	4	39851	4864.1	628540		17	4	0	0	747290		1	4	197740	134800	959090		5	3	0	0	945320		17	3	2176.2	0	556410		9	5	0	0	777080		25	2
6	4	622650	0	932420		35	2	91632	37470	413340		3	4	29438	6770.6	586010		18	4	0	0	620510		2	4	95290	55882	3742900		6	3	0	0	761820		19	3	6444	2289.2	771380		12	5	0	0	1510400		26	2
9	4	1003100	25906	689620		37	2	123770	56354	440760		4	4	24794	0	380040		126	4	0	0	677080		3	4	158210	45850	1282700		8	3	0	0	1238500		22	3	7820	0	836470		13	5	0	0	1554100		27	2
24	4	816090	0	762150		39	2	97592	68115	694840		5	4	29817	0	554090		127	4	0	0	705920		4	4	479640	113130	1447200		9	3	0	0	871010		24	3	0	0	909960		15	5	0	0	1233800		28	2
27	4	156130	11179	274780		40	2	111180	74906	543800		7	4	23923	0	1031300		1	5	0	0	394640		5	4	582020	19481	1787300		11	3	0	0	1731700		25	3	15156	0	566530		16	5	0	0	1247800		51	2
38	4	288440	16939	646260		41	2	104020	78565	638540		8	4	27325	6824.6	673840		4	5	0	0	597730		6	4	396340	138570	1444700		12	3	0	0	943730		26	3	0	0	403140		17	5	0	0	1128000		52	2
45	4	446640	51339	795770		44	2	100940	35850	522340		9	4	63442	0	839180		6	5	0	0	523680		7	4	158140	0	1847100		13	3	0	0	1175600		27	3	4645.8	0	449600		18	5	0	0	739040		2	3
46	4	640600	128950	871330		76	2	133240	56270	853200		10	4	26780	16795	820450		8	5	0	0	480050		8	4	224320	0	1243400		14	3	0	0	1105100		28	3	0	0	523430		20	5	0	0	809930		3	3
47	4	383170	30452	523750		77	2	129220	47915	460060		11	4	19625	0	379430		9	5	0	0	494490		9	4	373190	44866	552230		15	3	0	0	1642900		30	3	6479.9	0	626760		22	5	0	0	811830		4	3
48	4	515090	0	469270		2	3	137910	85442	501210		12	4	17379	0	728440		10	5	0	0	338550		10	4	277150	35855	1090900		16	3	0	0	1627000		34	3	8552.1	0	463960		42	5	0	0	1068100		5	3
54	4	240930	11889	487670		3	3	88947	20803	281450		13	4	16532	0	343860		11	5	0	0	702220		11	4	259660	0	686940		17	3	0	0	2109700		37	3	11411	6579.4	843550		1	6	0	0	897140		6	3
55	4	134510	8032.8	233530		7	3	102640	74192	616400		14	4	20107	0	309030		12	5	0	0	479680		12	4	243270	169100	1429900		19	3	0	0	752980		38	3	10844	0	351650		2	6	0	0	455760		7	3
58	4	1085400	37422	763220		8	3	151670	23195	374600		141	4	21465	0	383360		13	5	0	0	451110		13	4	132370	0	1178800		21	3	0	0	1366100		39	3	9927.1	7283.4	570970		8	6	0	0	1207700		8	3
174	4	1022700	193820	1538100		10	3	105080	59101	448660		140	4	30889	0	369000		14	5	0	0	463270		14	4	182900	34143	1182200		22	3	0	0	1122300		47	3	3445.8	2946.3	733220		9	6	0	0	897520		9	3
7	5	694790	41321	832160		13	3	124480	72514	561320		2	5	0	0	217590		15	5	0	0	641750		15	4	177410	97048	1709300		23	3	0	0	1282100		49	3	9616.6	5078.4	666040		10	6	0	0	695490		10	3
9	5	294470	0	527360		15	3	87525	87191	474080		5	5	32574	0	296120		16	5	0	0	460900		16	4	210820	0	974280		26	3	0	0	1044700		50	3	12046	5151.4	553380		12	6	0	0	601040		11	3
11	5	503850	74449	675100		16	3	78027	74085	813920		7	5	26225	0	434720		17	5	0	0	622440		17	4	262350	111810	1076300		27	3	0	0	1311300		51	3	4717.4	0	572860		13	6	0	0	934340		12	3
17	5	348280	1723	764350		18	3	154930	133570	429490		8	5	0	0	248910		18	5	0	0	379870		18	4	232950	3120.8	409200		28	3	0	0	1721400		168	3	11338	0	515600		14	6	0	0	786880		14	3
19	5	83898	6023.6	300740		19	3	101640	59828	398700		12	5	8181.6	0	129150		19	5	0	0	391420		19	4	117920	78171	1212600		29	3	0	0	1001500		169	3	7750.4	7018	783790		15	6	0	0	606160		15	3
23	5	1284900	5105.6	1326100		20	3	141770	96979	609990		19	5	15763	0	577590		20	5	0	0	77694		20	4	249840	0	3212900		77	3	0	0	1808300		170	3	8096.4	0	868650		16	6	0	0	946910		17	3
27	5	347770	51838	666680		22	3	97913	77968	783080		21	5	27064	0	873140		128	5	0	0	375150		21	4	164180	106880	719160		78	3	0	0	2077700		171	3	9660.1	0	639030		17	6	0	0	623980		18	3
28	5	1025800	111720	1328600		23	3	141070	76948	533690		29	5	9659	0	672450		13	6	0	0	399130		22	4	251470	139790	1413900		79	3	0	0	1926400		172	3	10259	9082	556320		18	6	0	0	1313300		19	3
38	5	148040	0	235260		24	3	83043	18628	471800		30	5	23844	6532.4	786990		15	6	0	0	487610		23	4	261370	156840	602510		80	3	0	0	1905500		173	3	7283.4	0	436490		19	6	0	0	1061100		20	3
53	5	668510	92545	975110		27	3	80115	35185	803350		34	5	16384	0	784540		20	6	0	0	361550		24	4	208590	68523	1499200		81	3	0	0	1908900		174	3	6616	0	413370		2	7	0	0	610930		54	3
57	5	268800	15822	481760		28	3	93561	87511	470580		35	5	32074	3496.8	1048500		21	6	0	0	367690		1	5	103390	77567	982400		5	4	0	0	1112600		175	3	9982.2	0	660570		4	7	0	0	829030		53	3
172	5	423050	37590	598780		31	3	150620	64004	418340		38	5	24252	0	603940		22	6	0	0	556010		2	5	160100	110370	841860		6	4	0	0	1223000		176	3	12064	0	553850		6	7	0	0	1023000		55	3
173	5	248820	18566	457260		33	3	103870	44431	452180		41	5	28609	6719	870090		23	6	0	0	989460		3	5	302160	12855	786990		10	4	0	0	756500		177	3	0	0	693020		7	7	0	0	1116700		56	3
7	6	144650	0	444140		37	3	88957	53408	377170		80	5	38094	0	1087200		24	6	0	0	503530		4	5	318000	107300	951330		12	4	0	0	758410		178	3	10500	3395.7	613840		8	7	0	0	890850		1	4
8	6	511820	0	850360		2	4	30253	17730	613280		82	5	26824	0	411600		26	6	0	0	705160		5	5	204510	91282	609170		17	4	0	0	1253100		179	3	14285	4798.9	792700		14	7	0	0	1063100		2	4
10	6	272230	17841	758840		8	4	103760	87714	515050		85	5	27416	0	949040		29	6	0	0	847190		6	5	322400	40947	996110		20	4	0	0	1205400		180	3	5749.4	0	788050		15	7	0	0	1049400		3	4
18	6	90550	0	409440		10	4	116200	45979	361550		96	5	19943	0	502530		30	6	0	0	432680		7	5	262450	2836.4	557210		21	4	0	0	1265200		2	4	6670	4276.3	530050		5	8	2439.2	0	501480		4	4
21	6	316380	59773	743800		12	4	100110	90920	489010		97	5	42790	0	744850		34	6	0	0	479690		8	5	227480	130660	1824100		30	4	0	0	1614500		4	4	0	0	774400		17	8	0	0	577760		6	4
24	6	996580	82999	900800		13	4	123010	111110	729480		100	5	0	0	341620		36	6	0	0	445660		9	5	316720	139850	1958600		31	4	0	0	1194800		5	4	13231	0	529530		23	8	0	0	535390		7	4
30	6	280340	4679.1	532570		17	4	109170	55451	326980		114	5	19207	13131	771040		38	6	0	0	568700		10	5	344150	25507	865020		33	4	0	0	1533800		11	4	7769.3	0	664080		24	8	0	0	888440		8	4
33	6	43362	8200.8	307090		19	4	96782	28357	357880		17	6	45352	0	285550		130	6	0	0	398940		11	5	127070	17378	1091500		36	4	0	0	1471500		16	4	0	0	640880		35	8	0	0	609710		9	4
40	6	394830	59802	914980		22	4	163210	99040	584800		21	6	0	0	279300		129	6	0	0	323640		12	5	116310	20166	1195600		39	4	0	0	1722300		17	4	6609.3	0	781150		70	8	0	0	924200		11	4
42	6	178560	5828.3	447460		23	4	86799	78826	323610		28	6	13396	8870.5	805070		1	7	0	0	442810		13	5	219950	23052	1358200		42	4	0	0	1746300		18	4	3569	0	583520		82	8	0	0	1415400		12	4
46	6	1070100	21730	2297300		24	4	179000	127130	739000		34	6	27289	13138	780520		2	7	0	0	300990		14	5	192260	148830	933870		45	4	0	0	1247600		23	4	12281	0	625050		88	8	0	0	1140100		13	4
48	6	261480	3922.1	398610		25	4	89192	60718	445960		38	6	33312	0	653400		3	7	0	0	138210		15	5	130420	49507	1375900		48	4	0	0	871110		25	4	14447	0	596830		94	8	0	0	967240		14	4
5	7	663370	46809	1028400		26	4	135230	99483	532160		40	6	32459	0	1187500		4	7	0	0	532970		16	5	159750	13281	642940		63	4	0	0	1070700		27	4	10846	0	716520		99	8	0	0	792810		16	4
6	7	23701	0	180220		29	4	85194	84736	488710		41	6	38584	0	844670		5	7	0	0	723640		17	5	236760	2358.7	819500		82	4	0	0	1347900		35	4	9775.3	0	519450		105	8	0	0	818250		17	4
7	7	133400	0	537690		30	4	160040	111200	693750		43	6	16409	0	509100		6	7	0	0	402380		18	5	193910	179470	1017300		83	4	0	0	1333400		39	4	16514	0	443020		114	8	0	0	631370		18	4
9	7	653550	163310	1225900		31	4	143110	127120	615890		44	6	22395	0	523800		7	7	0	0	539530		19	5	237770	77467	1344100		84	4	0	0	1396000		45	4	12974	6018.3	1018100		116	8	0	0	1116900		19	4
16	7	196000	38467	654070		33	4	63064	29279	444200		45	6	40201	0	798200		8	7	0	0	386260		20	5	184400	81580	968690		85	4	11599	0	1117900		46	4	0	0	838580		1	9	0	0	661460		57	4
21	7	938780	81154	1249600		34	4	130600	101260	675600		48	6	9266.4	0	698780		11	7	0	0	522380		21	5	172820	86718	1282400		86	4	26663	0	1507700		47	4	3113.7	0	690360		2	9	0	0	916770		58	4
28	7	370520	29967	468350		35	4	153970	136580	883230		51	6	28063	0	602950		13	7	0	0	601530		22	5	218310	80251	716760		87	4	0	0	1341000		51	4	7209	0	835520		3	9	0	0	605120		60	4
29	7	213480	35238	610810		38	4	56803	17095	516500		53	6	25116	0	841160		15	7	0	0	558010		23	5	416400	153200	1207500		88	4	36793	0	1192500		52	4	9985.3	4487.6	720450		4	9	0	0	645170		59	4
31	7	471450	55106	765520		39	4	112420	67106	442970		54	6	29349	0	676070		16	7	0	0	699280		25	5	225110	137110	1929100		5	5	0	0	1189800		55	4	6694.6	0	890390		6	9	0	0	1200100		1	5
32	7	57784	19066	376020		41	4	141960	68951	478110		55	6	11861	0	854080		17	7	0	0	1233000		26	5	279640	67929	919520		7	5	0	0	1604400		57	4	10101	0	773630		7	9	0	0	1234000		2	5
36	7	139530	59628	634160		42	4	94401	94198	902020		58	6	7015.1	0	722140		18	7	0	0	412600		27	5	248480	181670	1172400		8	5	0	0	1600400		58	4	5789.6	0	684500		8	9	0	0	986700		3	5
40	7	499930	0	708090		43	4	102770	43139	386770		61	6	20357	0	785030		19	7	0	0	462810		28	5	242070	0	1591200		9	5	0	0	1164600		60	4	8879.3	2674.3	613660		9	9	0	0	937860		4	5
42	7	249790	11734	549060		45	4	77022	65300	576580		62	6	7694.9	6600.5	1012300		20	7	0	0	522060		1	6	350100	155050	740720		12	5	0	0	1343100		71	4	15043	0	793500		10	9	0	0	978940		5	5
45	7	253250	0	471320		46	4	138690	27939	500100		64	6	22498	0	497560		21	7	0	0	935180		3	6	509710	117820	1832700		13	5	0	0	1703100		75	4	14360	0	647930		11	9	0	0	812530		6	5
166	7	869660	75767	722240		48	4	64740	10730	423810		143	6	9179.4	0	484270		22	7	0	0	286670		4	6	177750	151040	1523300		14	5	0	0	1242500		181	4	8052.6	0	621310		12	9	0	0	941220		7	5
167	7	334460	0	820510		49	4	167380	34936	710150		142	6	10725	0	545640		23	7	0	0	326820		5	6	538750	131760	981630		16	5	0	0	784950		182	4	14736	0	706300		13	9	3389.3	0	874360		8	5
168	7	114530	5103.8	503100		52	4	99081	81574	437590		1	7	18933	0	396090		4	8	0	0	421850		6	6	119720	54026	364380		17	5	0	0	2818400		183	4	4484	0	1098800		14	9	0	0	730580		9	5
169	7	499950	25953	826470		54	4	98786	70868	675550		2	7	21231	0	640080		5	8	0	0	532120		7	6	250960	5277.1	901990		18	5	0	0	1268200		184	4	0	0	1012400		15	9	0	0	848680		10	5
170	7	193700	0	1608800		55	4	74579	57084	313030		3	7	6890.6	0	891570		6	8	0	0	250370		9	6	169940	0	1606800		20	5	0	0	1640300		185	4	15031	0	513860		16	9	0	0	1148200		11	5
171	7	476630	0	1012000		62	4	83493	43865	669910		5	7	0	0	927130		7	8	0	0	276710		12	6	143840	94607	1539200		22	5	0	0	1024800		186	4	0	0	741420		17	9	0	0	879560		12	5
35	8	115260	17973	311030		78	4	104190	80734	541050		6	7	10785	0	513160		8	8	0	0	502060		13	6	265360	3331.7	1250800		1	6	0	0	1085700		187	4	5008.6	0	579500		18	9	0	0	972800		13	5
42	8	1168800	134470	1130200		79	4	47801	19939	520610		8	7	20987	0	1359600		9	8	0	0	421060		15	6	423830	28707	1265600		2	6	0	0	1041700		188	4	22508	0	531500		19	9	0	0	555510		14	5
46	8	38731	0	-137360		3	5	153790	96955	617700		10	7	16382	0	663530		14	8	0	0	660170		16	6	194970	42933	1297300		4	6	0	0	1642200		189	4	10400	3635	541960		21	9	0	0	1126300		16	5
60	8	1091300	119220	1044700		5	5	114570	63689	565820		11	7	34541	0	1179400		16	8	0	0	214450		17	6	218220	101750	1463100		6	6	0	0	1422300		190	4	7229.3	0	549540								18	5
130	8	0	-815.8	-151030		6	5	126430	115350	534440		12	7	13541	0	520760		17	8	0	0	296840		18	6	391250	122010	1425300		7	6	0	0	942030		191	4	0	0	896000								19	5
154	8	291960	30416	352870		8	5	102150	95854	689450		13	7	10361	2343.1	844850		18	8	0	0	207020		19	6	266590	0	1258500		8	6	0	0	1016200		192	4	10465	0	687970								1	6
161	8	113750	0	1960500		10	5	53361	0	747590		1	8	23029	0	234190		20	8	0	0	342720		20	6	145430	0	1658300		9	6	0	0	1818600		193	4	5629.3	5309.6	814460								2	6
162	8	1059900	110150	1078200		11	5	117090	111380	712130		2	8	42725	10958	706880		24	8	0	0	276410		21	6	17645	4480.8	421350		10	6	0	0	1239900		194	4	7838	0	974380								3	6
163	8	387140	25860	766420		13	5	65541	63205	556630		4	8	13741	0	663090		25	8	0	0	565860		22	6	175150	47817	1191100		11	6	0	0	1480100		195	4	10473	5735	846550								4	6
164	8	52516	0	842250		14	5	61909	43031	407960		5	8	19401	0	884050		26	8	0	0	286500		23	6	148250	109530	538490		12	6	0	0	1777400		196	4	8376	0	1037400								5	6
165	8	901300	80275	1130100		18	5	73554	54624	439560		6	8	12352	7036.2	876120		11	9	0	0	224630		24	6	119200	115700	2632600		13	6	0	0	1606000		197	4	4479.3	0	536870								6	6
6	9	59592	0	2063200		24	5	159250	134300	755340		7	8	10940	0	936970		12	9	0	0	415650		25	6	239620	151150	947180		14	6	0	0	1331300		198	4	0	0	454590								8	6
10	9	126110	12867	412260		25	5	80507	28353	347530		8	8	17256	0	1209200		26	9	0	0	673660		26	6	64953	0	1706100		15	6	0	0	896660		4	5	2673.3	0	978410								10	6
13	9	484270	15705	862360		27	5	173680	133460	745050		9	8	21089	0	468030		37	9	0	0	630950		27	6	139760	26032	2434700		16	6	0	0	1322400		7	5	0	0	821270								11	6
16	9	74978	57096	482150		30	5	92746	88997	476050		10	8	17144	15794	1167500		45	9	0	0	691500		28	6	191320	53347	1323100		18	6	0	0	1306800		8	5	8236.5	4113.9	736930								12	6
19	9	92902	0	345750		31	5	94315	65970	608490		11	8	10341	4569.4	1146000		51	9	0	0	649320		29	6	217070	134230	1102900		19	6	0	0	1669300		11	5	10949	0	782610								13	6
20	9	247860	39876	665580		32	5	127050	115310	792600		12	8	8829.6	6242.8	1074300		64	9	0	0	1221200		30	6	372390	25852	2050800		22	6	0	0	1817700		14	5	0	0	471890								15	6
29	9	391620	24952	941420		33	5	117380	34668	378630		13	8	33343	0	756690		69	9	0	0	260370		31	6	178090	0	1167600		23	6	0	0	965320		19	5	0	0	389780								16	6
36	9	298100	0	452480		36	5	158520	53762	408980		14	8	0	0	708130		133	9	0	0	499240		32	6	293650	82781	831810		24	6	0	0	798990		21	5	8538.5	0	433780								17	6
38	9	663020	66957	1652000		37	5	111300	25559	515160		15	8	16160	7955.2	834440		134	9	0	0	438260		33	6	241970	16300	2259900		89	6	0	0	827090		23	5	10537	0	503560								18	6
43	9	113210	1668.7	369460		40	5	124740	72900	681200		17	8	15495	15377	806530		135	9	3119.3	0	659630		34	6	113730	3743.4	824900		90	6	0	0	886870		25	5	3256.9	0	823800								19	6
50	9	306430	0	658140		41	5	114010	23601	333700		2	9	0	0	689220		136	9	0	0	803000		35	6	283670	41347	766990		1	7	0	0	548170		26	5	0	0	977220								20	6
52	9	5491.1	1960.5	-172460		42	5	103770	84029	626840		3	9	42214	0	531520		18	10	0	0	391340		3	7	135850	0	1748500		3	7	0	0	1453400		28	5	3207.6	0	589440								21	6
62	9	266930	54647	451650		43	5	100200	32860	356490		4	9	27975	0	718120		27	10	0	0	359070		4	7	510290	42809	883410		4	7	0	0	809960		34	5	0	0	847690								30	6
70	9	300070	29093	426050		44	5	101390	60819	510180		5	9	0	0	898100		29	10	0	0	547130		5	7	163370	0	965620		5	7	0	0	1304600		35	5	0	0	891070								1	7
75	9	342260	25915	628410		46	5	39204	10609	600830		6	9	13632	0	1181600		35	10	0	0	555510		6	7	165430	126780	770480		6	7	0	0	765000		37	5	11677	0	914060								2	7
155	9	550760	2467.7	1083400		49	5	82732	56215	590110		7	9	8513.1	7339.7	966700		47	10	0	0	617510		7	7	173760	46562	1489900		7	7	0	0	962530		38	5	0	0	517530								3	7
156	9	1058200	48298	1318100		53	5	107320	69346	648950		8	9	10147	0	865460		52	10	0	0	858880		8	7	249070	183850	1579400		8	7	0	0	1387400		40	5	5462.6	0	889100								4	7
157	9	840650	30870	1249900		80	5	130210	65415	861900		9	9	24935	10083	945690		56	10	0	0	643590		9	7	155680	49310	1027400		10	7	0	0	934120		42	5	0	0	622750								5	7
158	9	57712	0	844470		81	5	85973	53240	745200		10	9	11235	0	638490		59	10	0	0	555210		10	7	171530	0	1476800		11	7	0	0	1612000		45	5	2005.3	0	646540								6	7
159	9	423750	0	2102600		82	5	82155	42767	637240		11	9	21197	16579	1858200		60	10	0	0	395540		11	7	241780	27787	1034300		13	7	0	0	902190		47	5	0	0	858860								7	7
160	9	56807	0	729180		83	5	109010	76155	475390		12	9	7508.5	0	582870		64	10	0	0	412440		12	7	96692	0	1570800		14	7	0	0	990010		48	5	0	0	722710								8	7
2	10	236770	51695	623520		84	5	187630	165820	881700		13	9	17288	0	803760		73	10	0	0	455430		13	7	180230	58832	2557700		16	7	0	0	1247200		50	5	8218.9	0	578490								9	7
3	10	1140000	91261	979670		85	5	128230	78059	587010		15	9	14368	0	883060		75	10	0	0	757870		14	7	5565.5	0	521850		17	7	0	0	1020400		199	5	6813.5	2345.3	494110								10	7
5	10	663410	11002	554870		5	6	94690	55808	429260		16	9	17773	0	687070		87	10	0	0	615790		15	7	160510	6286.4	1120600		19	7	0	0	1563300		4	6	6001.6	0	989290								11	7
7	10	401900	52399	684440		8	6	155940	54472	452270		17	9	26281	0	562350		88	10	0	0	787750		16	7	150140	104620	1676500		20	7	0	0	1071200		9	6	4402.7	0	558400								12	7
11	10	182780	15960	708540		11	6	123470	107380	629420		18	9	10818	2662.2	1199600		108	10	0	0	537880		17	7	183020	152710	1180800		21	7	0	0	1209600		12	6	7782.9	0	516090								13	7
13	10	782170	48784	717450		12	6	118930	52154	454560		19	9	14080	0	938850		111	10	0	0	630920		18	7	528730	39525	851110		22	7	0	0	1393600		14	6	0	0	620520								15	7
14	10	428570	88405	742340		14	6	100860	63376	450340		21	9	20403	0	523320								19	7	120100	0	1565800		23	7	0	0	548740		19	6	0	0	896260								16	7
19	10	917190	84046	1246600		15	6	127210	14559	583450		22	9	20673	0	737910								20	7	205290	0	1623700		24	7	0	0	3729800		25	6	9019.5	0	367440								17	7
22	10	323530	34962	705960		19	6	112730	66429	778650		131	9	9381	0	514640								21	7	554290	66887	1328300		25	7	0	0	989910		26	6	5709.8	0	456430								18	7
23	10	262910	29513	599220		20	6	99103	47266	622950		130	9	10335	0	536220								22	7	188040	40879	1327900		26	7	0	0	1178200		29	6	2839.5	2239.4	571620								19	7
25	10	221000	27117	621600		23	6	130520	36718	588020		1	10	20910	0	254640								23	7	296200	120190	1607500		27	7	0	0	905600		31	6	0	0	549360								21	7
26	10	1089800	117440	1121700		24	6	100980	45253	449730		2	10	7658.4	0	193280								26	7	248340	117520	438300		28	7	0	0	1498200		33	6	10279	4397.6	595410								22	7
27	10	763530	120450	1256900		25	6	103180	101220	561090		3	10	14351	0	366450								28	7	0	0	859110		91	7	0	0	945960		36	6	18139	2990.4	932260								24	7
31	10	261210	126340	822520		28	6	142490	83940	564400		4	10	6405.2	4775.9	827160								29	7	383070	0	1186800		2	8	0	0	1348300		38	6	3005.5	0	721730								25	7
37	10	475410	168530	936010		29	6	111370	59269	714050		5	10	20473	0	422910								30	7	343800	53830	1045000		3	8	0	0	812550		39	6	0	0	570550								26	7
38	10	176390	13832	595880		31	6	94020	67191	513970		6	10	9706.4	6843.8	595050								31	7	219460	143230	1615200		4	8	0	0	1166200		40	6	12641	8991.1	1529800								27	7
40	10	348090	42762	573560		33	6	86623	54228	560110		7	10	23784	0	615640								32	7	140770	0	739420		5	8	0	0	1523400		47	6	7595.4	6221.2	513390								28	7
42	10	345090	30777	637140		34	6	26416	7637.3	758650		8	10	14579	8345.8	845940								36	7	226290	45459	1015500		6	8	0	0	894320		58	6	12574	8196.9	953540								30	7
44	10	540010	0	756420		36	6	176120	126380	556180		9	10	13347	0	589520								37	7	135000	0	2169200		8	8	0	0	794090		1	7	3936.9	0	750390								31	7
47	10	900410	56990	1154100		37	6	103460	80242	729330		10	10	9744.5	0	706110								39	7	179540	55944	1705200		9	8	0	0	809610		2	7	3451.9	0	542920								33	7
48	10	307850	38360	806530		38	6	92615	38186	303740		11	10	10350	0	723930								40	7	175830	0	2001500		10	8	0	0	1331700		4	7	10953	5767.9	391960								34	7
52	10	103590	74380	507710		39	6	93624	58735	631140		12	10	17183	0	778950								41	7	109260	76372	1378800		11	8	0	0	2546600		9	7	27767	0	817440								35	7
54	10	48333	0	156290		40	6	136480	46973	548260		13	10	23000	0	416370								42	7	280490	0	1718500		12	8	0	0	1801600		11	7	6534.5	0	624500								36	7
55	10	1088000	58052	942380		41	6	155320	54548	684530		14	10	7935.8	0	332940								43	7	212580	40194	1656700		13	8	0	0	1668000		12	7	9306.2	0	409360								37	7
59	10	100530	13592	400040		43	6	116950	70179	569750		15	10	0	0	301090								44	7	157720	0	2341200		14	8	0	0	1009300		14	7	0	0	347980								40	7
60	10	605460	27599	816650		45	6	141160	118110	567680		16	10	9947.3	0	292180								45	7	235550	52017	1033000		15	8	0	0	1448400		15	7	1933.5	0	504080								41	7
61	10	243010	26720	448790		47	6	67340	35700	550440														46	7	92092	0	937910		16	8	0	0	1474700		16	7	0	0	726190								42	7
62	10	863460	62110	835820		86	6	84141	62891	924920														47	7	272450	79308	890320		18	8	0	0	1780700		22	7	7018.5	0	484810								44	7
						87	6	90620	25748	673600														48	7	307110	44320	741320		20	8	0	0	1260400		24	7	6582.5	4312.9	520280								62	7
						88	6	85201	75221	934290														49	7	180180	60952	1148800		1	9	0	0	1250600		29	7	6502.7	0	495370								61	7
						89	6	130720	57056	471560														50	7	118500	83898	867630		5	9	11727	0	1027700		30	7	3403.9	0	710220								1	8
						1	7	64817	33934	554970														51	7	214360	22776	1226800		8	9	0	0	2030000		31	7	6418.5	2637.6	634360								2	8
						2	7	36499	34697	697950														52	7	444940	106850	1187400		9	9	0	0	861870		32	7	4894.4	0	386190								3	8
						3	7	14686	0	776850														53	7	86155	0	959150		10	9	273890	0	1535500		33	7	0	0	615180								4	8
						5	7	63504	5204.5	351360														54	7	216300	41917	857010		14	9	0	0	967960		34	7	4033.1	0	537700								5	8
						7	7	36843	14328	213490														133	7	347830	39498	385560		16	9	0	0	1617400		35	7	4311.1	0	663310								6	8
						11	7	85206	47458	486850														4	8	141340	51245	1244200		19	9	0	0	1147900		36	7	0	0	413710								7	8
						12	7	127650	118330	798640														11	8	27163	0	389090		20	9	0	0	884300		200	7	14574	11120	586680								9	8
						14	7	114550	108500	474490														16	8	127220	0	1055900		21	9	0	0	1773100		201	7	13501	0	881970								10	8
						16	7	73558	48441	413930														18	8	140610	0	782260		24	9	0	0	1125600		202	7	2878.6	0	882050								11	8
						17	7	54788	53966	359990														20	8	203150	21506	1798800		26	9	0	0	1188300		203	7	11738	0	815170								12	8
						18	7	119630	75930	390750														24	8	211330	0	1274300		28	9	0	0	600790		204	7	9571.5	0	855580								13	8
						19	7	79880	50888	525090														27	8	320600	73701	1918800		30	9	0	0	855800		205	7	3880.9	0	1026200								14	8
						20	7	110410	53021	708170														28	8	309640	4765.1	763230		92	9	0	0	787730		1	8	6037.1	0	652100								15	8
						21	7	72246	33659	428660														31	8	410190	66626	1111000								4	8	1859.7	0	740920								16	8
						22	7	90319	63286	412390														32	8	225070	125680	638520								5	8	9501.3	3007.4	518080								17	8
						24	7	69193	28010	612080														33	8	257090	44913	1578800								8	8	1684.7	0	496920								18	8
						25	7	156250	55905	743880														34	8	240130	0	1959200								10	8	0	0	590460								19	8
						26	7	156460	72626	673500														38	8	251860	0	2236100								11	8	13965	0	596840								20	8
						27	7	103240	102790	652070														44	8	60585	11242	547400								13	8	7044.7	2509.4	603240								21	8
						28	7	65783	41589	434980														47	8	191060	0	1302100								14	8	0	0	718050								22	8
						29	7	168510	158770	744290														53	8	261990	113620	1072700								16	8	0	0	519910								24	8
						31	7	127800	78851	738130														54	8	271240	173590	1991000								18	8	2085.7	0	372080								25	8
						32	7	61926	58475	511110														56	8	247080	0	1833000								19	8	0	0	426860								26	8
						33	7	28423	21939	300390														57	8	254230	70811	1542000								20	8	6174	0	699240								27	8
						34	7	80119	0	690410														63	8	137520	101870	949230								21	8	10470	0	410090								28	8
						36	7	218270	41934	568990														66	8	388410	10798	1251800								22	8	0	0	603570								29	8
						37	7	73606	23602	458190														67	8	85965	0	1923700								23	8	5665	0	669600								30	8
						38	7	75716	19344	430250														68	8	49279	6975.3	1055300								26	8	0	0	820780								31	8
						40	7	129010	9878.5	654900														70	8	91435	0	663970								27	8	2904.4	0	480220								32	8
						41	7	84218	48397	630130														71	8	256770	80470	883050								30	8	0	0	342340								33	8
						42	7	97769	81543	499310														75	8	169330	102110	794430								32	8	4317.2	0	381540								1	9
						43	7	113450	101020	602460														90	8	148070	21819	633760								34	8	0	0	657420								2	9
						45	7	96302	79618	700470														91	8	203850	97464	1565800								37	8	3562.2	0	696870								3	9
						48	7	88975	84968	496500														92	8	223840	65754	1201600								38	8	7182.7	0	525800								4	9
						49	7	79604	65615	511840														95	8	100330	80350	1987500								39	8	5762.7	5194.9	473630								6	9
						50	7	92678	22618	353910														96	8	307330	4166.5	2007500								154	8	5764	0	489330								7	9
						51	7	49805	37202	445650														99	8	169610	84351	1319700								153	8	0	0	372780								8	9
						54	7	134780	70815	719750														108	8	208170	32678	704190								206	8	3100.5	0	595040								9	9
						56	7	110740	79574	760010														112	8	401900	22020	722260								207	8	5812.1	0	549080								10	9
						3	8	88286	41350	459280														113	8	407960	115930	973840								208	8	3142.4	0	1021400								11	9
						5	8	76631	51071	452480														122	8	241810	143900	1455900																				12	9
						6	8	95811	32986	593680														127	8	167450	128860	1619900																				13	9
						7	8	52996	32853	417070														130	8	14076	12468	691630																				15	9
						8	8	136150	63188	498410														134	8	45195	0	1083900																				16	9
						10	8	55660	46435	667660														135	8	70242	0	1662600																				17	9
						14	8	159590	31449	519420														136	8	382930	4156.3	832490																				18	9
						16	8	78998	73969	666900																																						19	9
						18	8	55891	23742	401830																																						20	9
						19	8	133930	125630	700770																																						21	9
						20	8	133400	56595	604650																																						22	9
						21	8	113210	79905	963870																																						23	9
						22	8	82130	44408	587480																																						24	9
						23	8	104150	93198	718910																																						25	9
						24	8	103780	44965	481780																																						27	9
						28	8	115990	45656	941480																																						28	9
						31	8	104930	56119	554520																																						29	9
						32	8	92647	58090	595300																																						30	9
						36	8	71017	49094	588300																																						31	9
						37	8	88624	20757	386180																																						32	9
						38	8	144440	60441	555780																																						33	9
						39	8	70627	21334	327550																																						64	9
						45	8	90744	74573	472090																																						63	9
						48	8	109180	109120	551090																																						1	10
						50	8	107250	96261	861940																																						3	10
						51	8	109190	28760	576530																																						4	10
						52	8	133210	62929	457470																																						5	10
						53	8	56003	30155	482290																																						6	10
						54	8	72353	0	472550																																						7	10
						57	8	125370	86491	667030																																						8	10
						59	8	137610	55591	464510																																						9	10
						60	8	109460	68437	821290																																						10	10
						61	8	44823	9863.3	371970																																						11	10
						62	8	126350	63172	487110																																						13	10
						64	8	184700	67561	478790																																						14	10
						66	8	64301	32721	511610																																						15	10
						67	8	115650	60581	551900																																						16	10
						70	8	71996	35681	263810																																						66	10
						71	8	55012	49587	518300																																						65	10
																																																68	10
																																																67	10
																																																1	11
																																																2	11
																																																4	11
																																																5	11
																																																6	11
																																																7	11
																																																8	11
																																																9	11
																																																10	11
																																																11	11
																																																12	11
																																																13	11
																																																69	11
																																																2	12
																																																3	12
																																																4	12
																																																5	12
																																																6	12
																																																7	12
																																																8	12
																																																9	12
																																																10	12
																																																11	12
																																																12	12
																																																13	12
																																																14	12
																																																18	12
																																																19	12
																																																20	12
																																																21	12
																																																22	12
																																																45	12
																																																46	12
																																																47	12
																																																48	12
																																																49	12
																																																50	12
[truncated: 18 more columns]

## Sheet: Fig. 1h
	romR-mCherry			romR-mCherry ΔmglC
	Lagging Pole	Leading Pole		Lagging Pole	Leading Pole
	0.385579	0.0107916		0.123398	0.0936076
	0.367048	0.00520448		0.0743918	0.0922114
	0.232687	0.0265956		0.041321	0.143002
	0.296937	0.038051		0.079093	0.0730072
	0.0357196	0.187604		0.187267	0.0797289
	0.0152097	0.27163		0.0343854	0.033847
	0.307038	0.0217933		0.0965766	0.116083
	0.284179	0.0314596		0	0.164832
	0.285721	0.00221834		0.131189	0.0482019
	0.239221	0.0212238		0.0561421	0.0896354
	0.237523	0.00915563		0.0622623	0.106962
	0.0773359	0.15338		0.123049	0.058751
	0.27894	0.0110219		0.0993791	0
	0.408925	0.00732124		0.114252	0.118439
	0	0.352168		0.115893	0.204803
	0.215267	0.109241		0.0355169	0.0530834
	0.185008	0		0.0732426	0.215543
	0.285021	0.0335072		0.101151	0.0372357
	0.253388	0.00344655		0.0792087	0.0229153
	0.229083	0.0276007		0.0474463	0.00550735
	0.209421	0		0.0883728	0.0477157
	0.280015	0.0286107		0.0420206	0.0429388
	0.20567	0.0107848		0.00526434	0.19711
	0.260078	0.0271199		0	0.182349
	0.304862	0		0.00691732	0.0801986
	0.230907	0.0320533		0.0436455	0.111066
	0.311705	0.00434098		0.0616749	0.0376341
	0.268414	0		0.00646514	0.0508388
	0.299446	0.130198		0.0110447	0.135362
	0.228624	0.0114978		0.050574	0.121526
	0.289565	0.0280684		0.126034	0.0844437
	0.182044	0.234373		0.0637043	0.0719799
	0.17235	0.0218153		0.0936068	0.119317
	0	0.199087		0.0453893	0.146387
	0.172813	0.148651		0.0721147	0.124811
	0.212861	0.0460632		0.0931561	0.133107
	0.232023	0.0412673		0.0583361	0.143929
	0.269682	0.0290701		0.05	0.240657
	0.279782	0.0166126
	0.254305	0.0898125
	0.238265	0.0323024
	0.251601	0.0983753
	0.152072	0.0354687
	0.209133	0
	0.180683	0.00927939
	0.267057	0.0358185
	0.212862	0.00974015
	0.315515	0.00334657
	0.255736	0.00570132
	0.211075	0
	0.32874	0

## Sheet: Fig. 2a
A

## Sheet: Fig. 2b
B

## Sheet: Fig. 2c
C

## Sheet: Fig. 3b
B

## Sheet: Fig. 3c
mglBKRK-mCherry						mglBKRK-mCherry ΔmglC						mglBKRK-mCherry ΔmglA						mglBWT-mCherry
Cell number	Frame	Pole 1	Pole 2	Total cell Fluoresc.		Cell number	Frame	Pole 1	Pole 2	Total cell Fluoresc.		Cell number	Frame	Pole 1	Pole 2	Total cell Fluoresc.		Cell number	Frame	Pole 1	Pole 2	Total cell Fluoresc.
23	1	0	0	1276600		26	1	0	0	1450600		2	1	0	0	921510		5	1	41898	39269	635210
32	1	0	0	1412300		30	1	8687.9	0	1437700		5	1	0	0	655010		10	1	42597	32795	933050
35	1	0	0	1388800		33	1	0	0	1123400		6	1	0	0	492490		11	1	52203	23055	1098200
48	1	0	0	988830		35	1	0	0	1282100		7	1	0	0	966230		12	1	43873	9480.1	738790
5	2	0	0	710060		39	1	0	0	1838400		8	1	4164.5	0	550690		13	1	85033	68216	953260
8	2	0	0	871040		50	1	0	0	2148500		10	1	0	0	620770		14	1	114460	71314	1556000
10	2	0	0	971980		64	1	0	0	1554400		13	1	0	0	873960		15	1	51130	21339	1121700
11	2	0	0	1265000		74	1	0	0	1715000		14	1	12520	4955.6	661310		16	1	53921	14514	908650
18	2	0	0	1158200		97	1	14199	0	982350		15	1	0	0	1196000		23	1	16763	0	1666900
23	2	0	0	1218800		210	1	0	0	1483900		16	1	0	0	558450		29	1	74854	59872	1118300
24	2	3530.5	0	678480		211	1	16556	0	1810800		21	1	0	0	1028900		31	1	17808	11777	542330
26	2	11398	0	857560		212	1	17362	0	1741800		24	1	0	0	794970		32	1	55641	43829	1017000
27	2	12044	0	896090		213	1	0	0	1064800		25	1	0	0	1050700		36	1	64569	0	600300
37	2	0	0	1260700		214	1	4879.3	0	2862800		26	1	0	0	714550		37	1	68124	67995	1071400
39	2	0	0	938270		215	1	0	0	3087800		27	1	0	0	487590		39	1	79138	59118	1579600
40	2	0	0	717860		6	2	10434	0	806350		28	1	0	0	695190		43	1	28002	20570	1591200
43	2	0	0	1107100		12	2	10371	0	1194700		32	1	5485.5	0	751240		257	1	69037	20551	878970
49	2	6303.6	0	799520		21	2	12648	5593	2919500		33	1	0	0	868870		256	1	48512	40683	785650
75	2	0	0	1340100		33	2	0	0	1051700		34	1	16606	0	972420		258	1	49962	30145	1984300
5	3	0	0	795640		40	2	0	0	1573300		36	1	0	0	825850		259	1	58520	12444	1112800
6	3	0	0	676300		44	2	0	0	1320700		37	1	0	0	710160		260	1	70222	21829	1005000
8	3	0	0	813120		57	2	0	0	1139200		38	1	0	0	987720		261	1	60173	32695	791990
10	3	0	0	731660		58	2	9428.6	7315	1948700		43	1	0	0	1608000		262	1	53187	9309.3	927180
11	3	2942.8	0	637280		65	2	0	0	1872400		45	1	0	0	974740		263	1	53236	47474	1125200
12	3	0	0	880960		67	2	0	0	926890		46	1	9887.4	0	1043900		264	1	26068	13801	883690
13	3	0	0	711990		68	2	0	0	1620600		47	1	0	0	1545500		265	1	41140	0	841720
14	3	0	0	601270		216	2	19574	8654.3	1281400		49	1	0	0	846460		266	1	68498	61344	1063800
15	3	0	0	814550		217	2	27041	22841	1675200		52	1	0	0	1732800		267	1	69767	38644	1128800
19	3	0	0	1320600		218	2	4823	0	1887200		54	1	0	0	1080800		268	1	55132	26547	1577300
22	3	0	0	945740		219	2	0	0	1924200		56	1	0	0	1056600		269	1	106140	13326	1449700
24	3	0	0	962470		220	2	10863	0	1517200		57	1	0	0	852490		270	1	76175	54245	1182400
26	3	0	0	836400		221	2	17487	0	2082000		60	1	0	0	1168600		271	1	36892	0	860650
1	4	0	0	996210		4	3	0	0	899080		62	1	4660.7	0	1424800		272	1	59862	10757	824810
2	4	0	0	1356400		51	3	0	0	1762000		63	1	0	0	1500000		273	1	31444	28253	766990
3	4	0	0	1647400		105	3	11218	0	1448100		65	1	0	0	1153200		274	1	56303	53492	1643000
4	4	0	0	1255000		109	3	12122	6782.3	1428000		66	1	2428.7	0	716600		275	1	26351	7994.7	807310
5	4	0	0	686870		121	3	4994.3	0	757520		67	1	0	0	1048500		12	2	41972	31197	945440
6	4	0	0	959820		158	3	0	0	2142500		68	1	0	0	1006300		24	2	22895	10400	1034900
7	4	0	0	1137500		181	3	22282	0	2372200		69	1	0	0	1204500		30	2	59296	37995	1074300
8	4	0	0	815200		222	3	0	0	1478100		70	1	0	0	1091900		33	2	43808	12831	938340
9	4	0	0	706340		223	3	9529.1	8703.3	1368100		72	1	0	0	1057700		36	2	75589	35042	1436000
2	5	0	0	935870		224	3	0	0	2213200		73	1	0	0	1365700		50	2	110960	34871	559780
6	5	0	0	1113900		225	3	13446	4433	1119800		74	1	0	0	1031300		66	2	45473	12505	802520
7	5	0	0	890520		226	3	14728	0	1940000		77	1	0	0	1204300		82	2	74324	0	705220
8	5	0	0	1393600		227	3	0	0	1116300		78	1	3345.8	0	1262000		87	2	53364	20178	987750
9	5	0	0	900690		228	3	11828	0	1316300		81	1	0	0	1524300		96	2	63394	24117	857220
10	5	0	0	792170		229	3	16857	0	2599100		83	1	2764.7	0	615350		97	2	40146	29254	814280
11	5	0	0	1000800		5	4	0	0	1534200		84	1	0	0	1151000		117	2	58034	26451	834450
14	5	0	0	908650		6	4	0	0	657240		86	1	0	0	860840		119	2	32524	9022.5	1009100
26	5	0	0	875640		8	4	0	0	1063700		87	1	0	0	1284900		131	2	59895	20683	1173000
27	5	0	0	1330300		9	4	0	0	846700		88	1	0	0	1400900		134	2	48470	0	909810
29	5	0	0	991020		10	4	0	0	1639700		89	1	0	0	1253400		141	2	69308	59193	809070
31	5	0	0	1436700		11	4	0	0	1767500		92	1	0	0	703300		143	2	84094	24715	1161700
40	5	0	0	850110		12	4	10517	0	1199400		94	1	0	0	869350		156	2	61375	39192	1186700
41	5	0	0	1124800		13	4	0	0	1630800		95	1	0	0	1087500		165	2	59949	13423	1081000
42	5	0	0	543900		16	4	0	0	2126100		96	1	0	0	877050		188	2	8575.1	8555.5	1216300
43	5	0	0	906400		2	5	0	0	1031200		97	1	0	0	915200		191	2	43708	0	985230
44	5	0	0	745610		4	5	0	0	1493800		98	1	0	0	933110		197	2	51170	28925	845500
45	5	0	0	930670		5	5	0	0	2118400		101	1	0	0	1373300		200	2	33630	14133	959430
46	5	0	0	1488300		9	5	0	0	1010700		102	1	0	0	734150		276	2	69158	6899.6	1058700
89	5	0	0	938070		11	5	0	0	1752400		109	1	0	0	809920		277	2	139700	59799	919870
14	6	0	0	819250		14	5	5653.7	0	1255800		110	1	0	0	772600		278	2	107790	14544	889990
17	6	0	0	619120		15	5	5516	0	1225700		115	1	0	0	833980		279	2	53670	53269	1129300
23	6	0	0	808150		230	5	0	0	1036700		117	1	0	0	574900		280	2	76236	36653	1154600
34	6	0	0	556410		231	5	0	0	1719200		118	1	0	0	902550		281	2	61060	56337	997870
42	6	0	0	1598400		232	5	12125	0	1507100		120	1	0	0	836440		301	2	62451	22983	692250
67	6	0	0	950280		233	5	0	0	1152000		123	1	0	0	860760		302	2	37429	18863	999420
73	6	0	0	1259200		234	5	22325	0	2474600		125	1	0	0	657760		303	2	51615	28161	1298000
83	6	0	0	774130		3	6	0	0	1333100		126	1	0	0	1021700		304	2	16686	0	879340
84	6	0	0	859290		4	6	3069.5	0	1203400		127	1	0	0	961940		305	2	54498	35540	941030
2	7	0	0	834390		5	6	4096.4	0	834840		129	1	0	0	747140		306	2	62461	30063	878480
3	7	0	0	1280100		6	6	8097.6	0	548650		131	1	0	0	582600		307	2	50442	8702.5	1107300
4	7	0	0	690130		7	6	0	0	1080100		135	1	0	0	961410		308	2	60887	44007	1083900
5	7	0	0	1033500		8	6	0	0	1708200		136	1	0	0	822150		309	2	66773	61219	1075900
6	7	0	0	846060		9	6	0	0	1112200		137	1	0	0	1288200		310	2	61914	24834	704760
10	7	0	0	958990		11	6	0	0	1456300		4	2	0	0	914820		311	2	83329	17271	1068100
11	7	0	0	1184300		12	6	0	0	1173200		13	2	0	0	907740		312	2	126040	33862	1228700
14	7	0	0	1015000		13	6	0	0	1670300		21	2	0	0	807400		313	2	87547	50742	1294000
15	7	0	0	1001600		14	6	0	0	1753600		23	2	0	0	768090		314	2	28389	26360	1024400
2	8	0	0	729330		15	6	0	0	2126400		25	2	0	0	1070900		315	2	33407	0	1063400
4	8	1697.9	0	709340		16	6	9000.8	0	1004000		26	2	2330.3	0	1016500		316	2	57881	8211.1	1053800
8	8	0	0	623150		17	6	0	0	1164400		34	2	0	0	1014800		317	2	111820	44236	1399300
11	8	0	0	992080		19	6	0	0	930950		37	2	0	0	574060		318	2	26045	17863	794170
13	8	0	0	794390		21	7	0	0	1337700		38	2	3544.2	0	740860		319	2	56257	14232	1089300
15	8	0	0	773510		23	7	0	0	1093400		39	2	0	0	615320		51	3	51484	21781	1461500
26	8	0	0	635470		25	7	10175	0	1480800		40	2	0	0	865350		62	3	79989	35371	1337000
27	8	8048.6	0	809700		28	7	0	0	1279000		41	2	2862.2	0	854840		70	3	45444	10287	658590
29	8	0	0	770070		31	7	0	0	1136100		42	2	0	0	706850		71	3	32809	0	1063400
30	8	0	0	603290		34	7	0	0	1988100		44	2	0	0	1090400		78	3	75004	29918	1258400
35	8	0	0	1186400		42	7	0	0	775880		45	2	0	0	818220		230	3	82698	40995	1424600
36	8	0	0	765670		62	7	0	0	1278500		47	2	2535.3	0	746150		320	3	52973	43929	1299300
44	8	0	0	1047300		63	7	21402	19694	1224300		50	2	0	0	1270800		321	3	52282	41770	1021300
47	8	0	0	1882400		64	7	0	0	1649600		52	2	0	0	835200		322	3	66548	21775	1301500
51	8	0	0	1014800		65	7	0	0	2121900		54	2	0	0	817640		323	3	60056	57759	1013400
60	8	0	0	873400		83	7	0	0	1702500		56	2	0	0	969400		324	3	64495	24780	1422600
69	8	0	0	915920		235	7	10896	0	1474800		57	2	0	0	1397300		325	3	33403	29810	955170
2	9	0	0	572760		236	7	6277.8	0	1767200		59	2	0	0	1170700		326	3	70697	19948	1774800
19	9	0	0	1048200		237	7	16533	0	2050500		60	2	0	0	520630		327	3	74979	6530.6	942980
39	9	0	0	1077000		238	7	8524.3	0	1344200		61	2	6145.6	0	1114100		328	3	88488	15973	1160700
53	9	0	0	878510		239	7	6023.8	0	1486700		62	2	0	0	941520		329	3	84980	70598	823300
82	9	0	0	844860		240	7	0	0	1415200		67	2	0	0	457030		330	3	62647	56071	1019500
104	9	0	0	790530		241	7	8172.3	0	2737000		69	2	0	0	750550		331	3	48775	22894	911100
126	9	4626.1	0	867960		242	7	11549	0	1086800		70	2	9579.4	0	1042700		332	3	58713	57651	1049700
194	9	4662.4	0	1116300		3	8	5061.6	0	1143900		71	2	10202	0	1237400		333	3	58683	5272.5	755380
198	9	0	0	928390		4	8	0	0	1312500		75	2	0	0	931030		334	3	109410	23380	679730
						5	8	0	0	1239200		77	2	0	0	1029600		335	3	89729	31069	919500
						7	8	0	0	1360100		78	2	0	0	660640		336	3	93343	58307	1263000
						8	8	0	0	1310200		83	2	0	0	726300		337	3	89523	34587	1078000
						11	8	5093.9	0	1935900		84	2	16601	0	729540		20	4	100960	66560	1159600
						12	8	0	0	1027000		86	2	0	0	1144900		26	4	171120	55963	1329400
						16	8	0	0	1299000		87	2	0	0	946630		32	4	69278	38468	1066700
						17	8	0	0	912380		90	2	0	0	1008600		35	4	24326	15860	593770
						19	8	0	0	1765600		93	2	0	0	1080700		52	4	74343	31254	1174800
						21	8	2723.2	0	743710		95	2	0	0	686690		57	4	34532	15424	868530
						22	8	5030.2	0	1672600		103	2	0	0	790690		63	4	13763	9599.4	640990
						23	8	13644	0	1358500		109	2	0	0	723500		66	4	28511	24613	381960
						24	8	0	0	902310		110	2	0	0	1401900		241	4	61899	34856	1366600
						25	8	9618.8	0	872010		111	2	0	0	1303300		2	5	78581	12130	642120
						26	8	54201	0	1374700		113	2	0	0	810530		3	5	17233	6823.9	187220
						31	8	0	0	1741200		114	2	0	0	1276400		5	5	37439	23317	1085300
						32	8	0	0	2224400		116	2	0	0	1102500		12	5	15651	15285	750110
						205	8	0	0	1803700		117	2	0	0	1300800		19	5	61655	60169	966400
						243	8	0	0	1536300		120	2	0	0	819960		22	5	28928	18497	831270
						244	8	0	0	1301900		121	2	0	0	853400		24	5	45601	37085	699560
						245	8	0	0	1257300		123	2	0	0	1396300		26	5	62973	20704	527370
						246	8	0	0	1446400		128	2	0	0	927410		247	5	35069	23603	1566100
						247	8	0	0	1307600		131	2	0	0	758070		2	6	50848	12738	571800
						248	8	25576	0	1033500		132	2	3564.8	0	1224600		4	6	96745	38937	1288200
						249	8	0	0	1303600		135	2	0	0	748810		6	6	66206	36570	881320
						250	8	0	0	1174000		136	2	0	0	736440		7	6	19705	7674.1	647080
						251	8	13362	0	1441200		138	2	0	0	1297100		9	6	64942	30174	1077200
						252	8	0	0	1463000		140	2	0	0	1122400		10	6	47185	24672	1336700
						253	8	3414.2	0	949170		141	2	0	0	303550		11	6	60652	50305	728770
						254	8	0	0	1024800		142	2	0	0	814960		12	6	55146	50178	1075800
						255	8	0	0	1035200		144	2	2488.8	0	422500		13	6	50397	0	484360
						256	8	12176	0	1982300		145	2	0	0	718120		14	6	92883	5028.6	937660
												146	2	0	0	657100		15	6	48284	0	629390
												148	2	0	0	1144500		249	6	39257	12830	317670
												1	3	0	0	584700		250	6	114500	26992	1297100
												2	3	0	0	935450		2	7	41879	0	704910
												3	3	0	0	532460		3	7	14363	3973.5	1123200
												4	3	0	0	537730		4	7	98925	14991	314830
												5	3	0	0	879810		6	7	95280	43760	866320
												6	3	3597.5	0	704200		7	7	37062	22311	633380
												7	3	0	0	394980		11	7	78858	13929	848920
												9	3	0	0	1021600		14	7	157230	33675	1060500
												10	3	0	0	498960		16	7	56753	32016	856620
												11	3	0	0	803380		17	7	45039	37961	695900
												12	3	0	0	695570		22	7	52594	15402	1261200
												15	3	0	0	930290		24	7	34814	34707	820270
												17	3	0	0	1122000		26	7	36907	10596	1240000
												18	3	0	0	1182600		29	7	127240	2175.5	414340
												19	3	0	0	1208200		282	7	100180	34790	1225400
												21	3	0	0	917510		283	7	91230	24057	1251500
												22	3	0	0	1261100		284	7	39462	14471	857670
												25	3	0	0	754380		285	7	44206	0	1069300
												26	3	0	0	1508400		286	7	58794	0	1045800
												27	3	0	0	1138900		287	7	56893	31229	1190500
												28	3	0	0	699280		288	7	46627	23668	1121200
												29	3	0	0	990260		289	7	76288	29592	896280
												30	3	0	0	1121100		290	7	106770	33489	1020200
												32	3	0	0	1344200		291	7	85323	0	688790
												33	3	0	0	1114500		292	7	55101	25701	738890
												34	3	0	0	1550500		293	7	80285	58763	780710
												35	3	0	0	1193400		294	7	62360	22335	1190100
												36	3	0	0	1229900		295	7	41760	20686	1243000
												39	3	0	0	702780		296	7	36924	14493	1079700
												40	3	0	0	609440		1	8	61121	24501	708630
												41	3	0	0	1153600		2	8	29020	26487	588690
												42	3	3381.9	0	1298800		3	8	74771	2135	226130
												43	3	0	0	1088200		4	8	22226	12728	477260
												45	3	9665.1	0	887570		5	8	53133	30586	697710
												46	3	0	0	965440		6	8	46918	0	663960
												47	3	0	0	423360		7	8	46633	14436	441670
												48	3	0	0	907440		8	8	100990	46049	866360
												49	3	0	0	683790		9	8	50472	22979	798390
												1	4	0	0	1010700		10	8	83156	14031	869280
												2	4	0	0	623840		11	8	54477	13433	796970
												5	4	0	0	597490		13	8	27103	16487	869860
												7	4	6604.6	0	815310		15	8	24960	23682	968780
												8	4	0	0	710960		16	8	72690	24750	267260
												9	4	0	0	668440		17	8	15575	12013	690740
												10	4	2915.7	0	804210		18	8	41921	0	850120
												12	4	0	0	789780		19	8	77542	22134	704560
												13	4	0	0	795410		297	8	64673	42730	857460
												14	4	0	0	686090		298	8	72294	45433	849950
												15	4	0	0	812820		299	8	96511	29921	1005900
												16	4	0	0	1283200		300	8	63669	10512	1101900
												17	4	0	0	689940
												18	4	0	0	994240
												19	4	0	0	709500
												20	4	0	0	1046400
												21	4	0	0	1258800
												22	4	0	0	656180
												23	4	0	0	1316600
												24	4	0	0	871940
												25	4	0	0	997360
												26	4	0	0	940810
												27	4	0	0	969410
												28	4	0	0	648160
												31	4	0	0	1047400
												32	4	0	0	1004500
												35	4	0	0	561160
												1	5	0	0	907560
												3	5	0	0	1008100
												4	5	0	0	752370
												6	5	0	0	1081300
												9	5	10108	0	854360
												10	5	0	0	1387700
												11	5	0	0	1112300
												12	5	0	0	677710
												14	5	5626.5	0	832780
												15	5	0	0	710970
												16	5	0	0	659750
												17	5	0	0	1213100
												19	5	0	0	1196100
												21	5	0	0	1001200
												22	5	0	0	957320
												23	5	0	0	976860
												24	5	0	0	1189600
												25	5	0	0	857070
												26	5	0	0	1131800
												27	5	0	0	1320900
												28	5	0	0	971410
												29	5	0	0	1429200
												30	5	0	0	1561100
												31	5	0	0	1003800
												32	5	0	0	1368300
												33	5	0	0	1132600
												34	5	0	0	1097600
												35	5	0	0	1314900
												36	5	0	0	1083500
												38	5	0	0	1231000
												39	5	0	0	841620
												40	5	0	0	1451600
												43	5	0	0	723240
												44	5	0	0	1311700
												46	5	0	0	949350
												47	5	0	0	987780
												48	5	0	0	1337100
												49	5	0	0	1547300
												51	5	0	0	985850
												52	5	0	0	1241000
												53	5	0	0	1187800

[truncated: 26 more sheets: Fig. 3d, Fig. 4b, Fig. 4c, Fig. 4d, Fig. 4e, Fig. 5c, Fig. 5d, Fig. 5e, Fig. 5f, Fig. 6e, Fig. 7a, Fig. 7b, Fig. S1b, Fig. S1c, Fig. S1d, Fig. S1e, Fig. S3a, Fig. S3b, Fig. S3c, Fig. S4 …]
